# Supplementary material for: Identification of CTSC-driven progression in ESCC by single-cell sequencing and experimental validation
Source: Front Immunol. 2025 Jul 16;16:1585139. doi: 10.3389/fimmu.2025.1585139 (PMC12307155; doi:10.3389/fimmu.2025.1585139)
Supplement: Supplementary file 6 [file Table1.xlsx]

## Sheet: Table S1
Table S1 The CNV scores of epithelial cells and T cells
	orig.ident	nCount_RNA	nFeature_RNA	stim	group	percent_MT	percent_HB	RNA_snn_res.0.6	seurat_clusters	seurat_annotations	celltype	cnv_leiden	cnv_score	cnv_status
AAACGAAAGAGGATCC-1_1T	1T	5443	1985	1T	tumor	1.66215	0	1	1	T_cells	T_cells	4	0.00873212	Epi_normal
AAACGAAAGTACAACA-1_1T	1T	4838	1987	1T	tumor	8.57899	0	1	1	T_cells	T_cells	14	0.00858151	Epi_normal
AAACGAACAATTCACG-1_1T	1T	5556	1990	1T	tumor	4.23992	0	1	1	T_cells	T_cells	14	0.00858151	Epi_normal
AAACGCTGTATACGGG-1_1T	1T	9175	3061	1T	tumor	0.0326869	0	5	5	Epithelial_cells	Epithelial_cells	20	0.0219319	Malignant
AAAGAACTCGTGGTAT-1_1T	1T	6293	2405	1T	tumor	3.59988	0	1	1	T_cells	T_cells	18	0.00761473	Epi_normal
AAAGGATGTGACGCCT-1_1T	1T	3767	1445	1T	tumor	1.56781	0	1	1	T_cells	T_cells	0	0.0100338	Epi_normal
AAAGGGCAGTAACGAT-1_1T	1T	1531	743	1T	tumor	0.195567	0	13	13	Epithelial_cells	Epithelial_cells	22	0.00499652	Epi_normal
AAAGGGCCAGTAGAGC-1_1T	1T	5376	1721	1T	tumor	4.9673	0	0	0	T_cells	T_cells	13	0.00780316	Epi_normal
AAAGGGCGTGGTCAAG-1_1T	1T	5816	2243	1T	tumor	3.96301	0	0	0	T_cells	T_cells	0	0.0100338	Epi_normal
AAAGGTAAGTTGCCCG-1_1T	1T	1108	651	1T	tumor	13.302	0	0	0	T_cells	T_cells	1	0.00626604	Epi_normal
AAAGGTAGTAACGATA-1_1T	1T	3660	1436	1T	tumor	3.60811	0	1	1	T_cells	T_cells	13	0.00780316	Epi_normal
AAAGTGAAGGGAACAA-1_1T	1T	5799	1978	1T	tumor	5.19863	0	0	0	T_cells	T_cells	13	0.00780316	Epi_normal
AAAGTGAGTAACATCC-1_1T	1T	9616	3016	1T	tumor	9.04275	0	1	1	T_cells	T_cells	16	0.00796094	Epi_normal
AAAGTGAGTGATATAG-1_1T	1T	5487	1877	1T	tumor	4.19068	0	0	0	T_cells	T_cells	1	0.00626604	Epi_normal
AAATGGAGTACAGTTC-1_1T	1T	4197	1873	1T	tumor	4.11241	0	1	1	T_cells	T_cells	4	0.00873212	Epi_normal
AACAAAGAGAAATTCG-1_1T	1T	1651	877	1T	tumor	6.08646	0	0	0	T_cells	T_cells	0	0.0100338	Epi_normal
AACAAAGAGTTCGGTT-1_1T	1T	2548	1161	1T	tumor	2.82227	0	1	1	T_cells	T_cells	2	0.00571414	Epi_normal
AACAAAGCATCCGAGC-1_1T	1T	5069	1603	1T	tumor	4.4126	0	0	0	T_cells	T_cells	0	0.0100338	Epi_normal
AACAAAGGTACCGGAA-1_1T	1T	3806	1428	1T	tumor	2.33513	0	0	0	T_cells	T_cells	5	0.00828279	Epi_normal
AACAAAGGTGGTACAG-1_1T	1T	5037	1862	1T	tumor	2.32693	0	0	0	T_cells	T_cells	0	0.0100338	Epi_normal
AACAACCTCTCGCGTT-1_1T	1T	1202	689	1T	tumor	0.331675	0	6	6	Epithelial_cells	Epithelial_cells	8	0.0137434	Epi_normal
AACAAGAAGCTCGTGC-1_1T	1T	4628	1424	1T	tumor	4.71484	0	0	0	T_cells	T_cells	14	0.00858151	Epi_normal
AACAAGACAATTGGTC-1_1T	1T	6902	2442	1T	tumor	2.52789	0	0	0	T_cells	T_cells	0	0.0100338	Epi_normal
AACACACAGGCATCGA-1_1T	1T	5086	2203	1T	tumor	4.23649	0	1	1	T_cells	T_cells	4	0.00873212	Epi_normal
AACACACCATCAACCA-1_1T	1T	6284	2476	1T	tumor	2.01154	0	1	1	T_cells	T_cells	5	0.00828279	Epi_normal
AACAGGGAGCGGACAT-1_1T	1T	4440	2012	1T	tumor	3.12023	0	1	1	T_cells	T_cells	0	0.0100338	Epi_normal
AACAGGGTCTGGACTA-1_1T	1T	1384	808	1T	tumor	18.0095	0	0	0	T_cells	T_cells	1	0.00626604	Epi_normal
AACCAACAGTCCGCGT-1_1T	1T	3547	1391	1T	tumor	2.42091	0	0	0	T_cells	T_cells	21	0.0064462	Epi_normal
AACCAACCAGTGCCTG-1_1T	1T	4991	1629	1T	tumor	7.81308	0	1	1	T_cells	T_cells	13	0.00780316	Epi_normal
AACCAACTCATTGGTG-1_1T	1T	3686	1509	1T	tumor	2.92336	0	1	1	T_cells	T_cells	2	0.00571414	Epi_normal
AACCACAAGACGGTTG-1_1T	1T	4764	1646	1T	tumor	4.29892	0	1	1	T_cells	T_cells	16	0.00796094	Epi_normal
AACCACAAGCGACATG-1_1T	1T	4702	1487	1T	tumor	6.48369	0	0	0	T_cells	T_cells	1	0.00626604	Epi_normal
AACCACACAATAGTAG-1_1T	1T	5662	1835	1T	tumor	1.95671	0	1	1	T_cells	T_cells	0	0.0100338	Epi_normal
AACCACATCTCGCAGG-1_1T	1T	5688	2393	1T	tumor	3.56053	0	1	1	T_cells	T_cells	5	0.00828279	Epi_normal
AACCATGGTGTCATTG-1_1T	1T	9640	2869	1T	tumor	2.89111	0	0	0	T_cells	T_cells	0	0.0100338	Epi_normal
AACCATGGTGTTCCTC-1_1T	1T	6007	2530	1T	tumor	2.35657	0.0162522	1	1	T_cells	T_cells	0	0.0100338	Epi_normal
AACCCAAAGAACAGGA-1_1T	1T	7870	2526	1T	tumor	3.70733	0	0	0	T_cells	T_cells	4	0.00873212	Epi_normal
AACCCAAAGAGCAACC-1_1T	1T	3854	1447	1T	tumor	4.74543	0	0	0	T_cells	T_cells	12	0.00516358	Epi_normal
AACCCAAGTCATCCGG-1_1T	1T	3418	1437	1T	tumor	6.89186	0	0	0	T_cells	T_cells	14	0.00858151	Epi_normal
AACCTGAAGAGATTCA-1_1T	1T	13547	3569	1T	tumor	2.8471	0	1	1	T_cells	T_cells	4	0.00873212	Epi_normal
AACCTGAAGGTTCTTG-1_1T	1T	5515	2161	1T	tumor	5.82309	0	0	0	T_cells	T_cells	0	0.0100338	Epi_normal
AACCTGACAAGATCCT-1_1T	1T	9900	3128	1T	tumor	2.27048	0	1	1	T_cells	T_cells	4	0.00873212	Epi_normal
AACCTGACACTCTAGA-1_1T	1T	5875	2385	1T	tumor	4.0503	0	1	1	T_cells	T_cells	0	0.0100338	Epi_normal
AACCTTTGTAATGTGA-1_1T	1T	3302	1679	1T	tumor	4.45602	0	1	1	T_cells	T_cells	2	0.00571414	Epi_normal
AACCTTTGTTACACTG-1_1T	1T	5784	1885	1T	tumor	3.9043	0	0	0	T_cells	T_cells	0	0.0100338	Epi_normal
AACGAAAAGAGCAGCT-1_1T	1T	3334	1669	1T	tumor	3.41831	0	1	1	T_cells	T_cells	14	0.00858151	Epi_normal
AACGAAACAAAGCTAA-1_1T	1T	3603	1491	1T	tumor	5.25901	0	0	0	T_cells	T_cells	8	0.0137434	Epi_normal
AACGAAACACCACATA-1_1T	1T	19559	4670	1T	tumor	2.68173	0.00497537	6	6	Epithelial_cells	Epithelial_cells	20	0.0219319	Malignant
AACGAAACACCACTGG-1_1T	1T	1151	532	1T	tumor	13.7828	0	0	0	T_cells	T_cells	1	0.00626604	Epi_normal
AACGGGAGTATAGGAT-1_1T	1T	4412	1657	1T	tumor	4.48149	0	0	0	T_cells	T_cells	6	0.0041056	Epi_normal
AACGGGAGTCCCTAAA-1_1T	1T	4126	1525	1T	tumor	5.73452	0	0	0	T_cells	T_cells	4	0.00873212	Epi_normal
AACGTCAAGTCCGCGT-1_1T	1T	7548	2670	1T	tumor	3.79811	0	1	1	T_cells	T_cells	14	0.00858151	Epi_normal
AACTTCTTCTTGGTCC-1_1T	1T	7980	2710	1T	tumor	1.85709	0	1	1	T_cells	T_cells	5	0.00828279	Epi_normal
AAGAACAAGTGTTGTC-1_1T	1T	1790	804	1T	tumor	0.0558347	0	13	13	Epithelial_cells	Epithelial_cells	20	0.0219319	Malignant
AAGAACACAGGTACGA-1_1T	1T	26565	4769	1T	tumor	5.76111	0	6	6	Epithelial_cells	Epithelial_cells	20	0.0219319	Malignant
AAGAACAGTCGCATGC-1_1T	1T	6299	2139	1T	tumor	3.81738	0	0	0	T_cells	T_cells	0	0.0100338	Epi_normal
AAGACAACAATCCAGT-1_1T	1T	5091	2128	1T	tumor	6.63855	0	0	0	T_cells	T_cells	0	0.0100338	Epi_normal
AAGACAACAGATACCT-1_1T	1T	4155	1878	1T	tumor	3.0112	0	1	1	T_cells	T_cells	14	0.00858151	Epi_normal
AAGACTCAGGTTCAGG-1_1T	1T	6806	1727	1T	tumor	5.12963	0	0	0	T_cells	T_cells	0	0.0100338	Epi_normal
AAGACTCCACAAATAG-1_1T	1T	2296	1099	1T	tumor	9.71294	0	0	0	T_cells	T_cells	1	0.00626604	Epi_normal
AAGACTCCACCGTGGT-1_1T	1T	2253	1330	1T	tumor	4.77599	0	1	1	T_cells	T_cells	0	0.0100338	Epi_normal
AAGACTCCACTGCGAC-1_1T	1T	4143	1521	1T	tumor	2.21855	0	0	0	T_cells	T_cells	0	0.0100338	Epi_normal
AAGACTCCATTGAAGA-1_1T	1T	3827	1721	1T	tumor	4.94287	0	1	1	T_cells	T_cells	2	0.00571414	Epi_normal
AAGATAGGTAGGTACG-1_1T	1T	4900	1621	1T	tumor	4.48343	0	1	1	T_cells	T_cells	5	0.00828279	Epi_normal
AAGCATCCAAGAATGT-1_1T	1T	5051	2210	1T	tumor	3.7531	0.0190512	1	1	T_cells	T_cells	14	0.00858151	Epi_normal
AAGCATCCACACACTA-1_1T	1T	10839	3134	1T	tumor	8.37701	0	0	0	T_cells	T_cells	0	0.0100338	Epi_normal
AAGCATCGTAACGTTC-1_1T	1T	4980	1618	1T	tumor	7.2971	0	1	1	T_cells	T_cells	21	0.0064462	Epi_normal
AAGCCATCAATACAGA-1_1T	1T	3555	1274	1T	tumor	5.5275	0	0	0	T_cells	T_cells	1	0.00626604	Epi_normal
AAGCCATGTCACAGAG-1_1T	1T	7110	2340	1T	tumor	5.32623	0	0	0	T_cells	T_cells	0	0.0100338	Epi_normal
AAGCCATGTGCTGTCG-1_1T	1T	10954	3185	1T	tumor	6.79826	0	1	1	T_cells	T_cells	14	0.00858151	Epi_normal
AAGCCATGTTGGGACA-1_1T	1T	3331	1444	1T	tumor	7.00726	0	1	1	T_cells	T_cells	0	0.0100338	Epi_normal
AAGCCATTCTGCACCT-1_1T	1T	4531	1399	1T	tumor	3.86166	0	0	0	T_cells	T_cells	21	0.0064462	Epi_normal
AAGCGAGAGAGTGACC-1_1T	1T	1366	852	1T	tumor	0.219138	0	10	10	Epithelial_cells	Epithelial_cells	8	0.0137434	Epi_normal
AAGCGAGAGATTAGCA-1_1T	1T	3729	1510	1T	tumor	4.16345	0	1	1	T_cells	T_cells	14	0.00858151	Epi_normal
AAGCGAGAGTCATTGC-1_1T	1T	2959	1250	1T	tumor	7.87671	0	0	0	T_cells	T_cells	0	0.0100338	Epi_normal
AAGCGAGTCTTCTAAC-1_1T	1T	7224	2583	1T	tumor	0.12443	0	6	6	Epithelial_cells	Epithelial_cells	20	0.0219319	Malignant
AAGCGTTCACTAACCA-1_1T	1T	5425	1683	1T	tumor	4.87463	0	0	0	T_cells	T_cells	1	0.00626604	Epi_normal
AAGCGTTGTCTGTGTA-1_1T	1T	2455	1108	1T	tumor	3.83862	0	1	1	T_cells	T_cells	2	0.00571414	Epi_normal
AAGCGTTTCCCTGGTT-1_1T	1T	3697	1704	1T	tumor	3.64868	0	1	1	T_cells	T_cells	14	0.00858151	Epi_normal
AAGGAATCAATGTGGG-1_1T	1T	2439	1260	1T	tumor	5.09728	0	1	1	T_cells	T_cells	4	0.00873212	Epi_normal
AAGGAATTCACCTCTG-1_1T	1T	5585	2294	1T	tumor	3.60718	0	0	0	T_cells	T_cells	0	0.0100338	Epi_normal
AAGGTAATCAGCTTCC-1_1T	1T	6076	2395	1T	tumor	6.52308	0	1	1	T_cells	T_cells	0	0.0100338	Epi_normal
AAGGTAATCTGAACGT-1_1T	1T	6310	2266	1T	tumor	4.76909	0	0	0	T_cells	T_cells	0	0.0100338	Epi_normal
AAGTACCTCATTGCGA-1_1T	1T	25145	4806	1T	tumor	7.07343	0	6	6	Epithelial_cells	Epithelial_cells	20	0.0219319	Malignant
AAGTACCTCTATTGTC-1_1T	1T	4455	1658	1T	tumor	1.72071	0	0	0	T_cells	T_cells	0	0.0100338	Epi_normal
AAGTCGTCAGACTGCC-1_1T	1T	11483	2847	1T	tumor	4.27643	0	0	0	T_cells	T_cells	0	0.0100338	Epi_normal
AAGTCGTGTACCGGAA-1_1T	1T	2089	842	1T	tumor	5.38949	0	0	0	T_cells	T_cells	1	0.00626604	Epi_normal
AAGTCGTTCATACAGC-1_1T	1T	6604	2124	1T	tumor	6.55158	0	0	0	T_cells	T_cells	1	0.00626604	Epi_normal
AAGTGAAGTGGATGAC-1_1T	1T	6126	1523	1T	tumor	6.77218	0	0	0	T_cells	T_cells	16	0.00796094	Epi_normal
AAGTGAATCGGACTTA-1_1T	1T	8124	2218	1T	tumor	2.67162	0	0	0	T_cells	T_cells	13	0.00780316	Epi_normal
AAGTTCGAGCGTATGG-1_1T	1T	694	409	1T	tumor	2.80112	0	0	0	T_cells	T_cells	1	0.00626604	Epi_normal
AATAGAGAGAATCGAT-1_1T	1T	8519	2792	1T	tumor	2.40577	0	1	1	T_cells	T_cells	24	0.00561387	Epi_normal
AATCGTGAGCCTGACC-1_1T	1T	3901	1564	1T	tumor	4.3169	0	1	1	T_cells	T_cells	0	0.0100338	Epi_normal
AATCGTGCAATCCTAG-1_1T	1T	579	432	1T	tumor	0.344234	0	6	6	Epithelial_cells	Epithelial_cells	1	0.00626604	Epi_normal
AATCGTGCAGGCGTTC-1_1T	1T	8721	2486	1T	tumor	3.68857	0	0	0	T_cells	T_cells	4	0.00873212	Epi_normal
AATGAAGAGATAGCTA-1_1T	1T	3784	1703	1T	tumor	7.2549	0	1	1	T_cells	T_cells	13	0.00780316	Epi_normal
AATGAAGAGCTGACCC-1_1T	1T	7580	2461	1T	tumor	2.68293	0.012837	1	1	T_cells	T_cells	0	0.0100338	Epi_normal
AATGAAGCACTCCCTA-1_1T	1T	2182	949	1T	tumor	2.76292	0	0	0	T_cells	T_cells	5	0.00828279	Epi_normal
AATGAAGCATGTCGTA-1_1T	1T	4484	1533	1T	tumor	5.22088	0	0	0	T_cells	T_cells	2	0.00571414	Epi_normal
AATGAAGTCACGACTA-1_1T	1T	5001	1975	1T	tumor	2.0564	0	1	1	T_cells	T_cells	5	0.00828279	Epi_normal
AATGACCCACTAGGTT-1_1T	1T	5368	1516	1T	tumor	3.60927	0	1	1	T_cells	T_cells	18	0.00761473	Epi_normal
AATGACCCATGATAGA-1_1T	1T	7976	2430	1T	tumor	5.56476	0	0	0	T_cells	T_cells	26	0.00643538	Epi_normal
AATGACCCATGGAATA-1_1T	1T	6656	2143	1T	tumor	3.0303	0	0	0	T_cells	T_cells	0	0.0100338	Epi_normal
AATGACCGTATTTCTC-1_1T	1T	9867	3194	1T	tumor	4.31536	0	1	1	T_cells	T_cells	5	0.00828279	Epi_normal
AATGACCGTCACTACA-1_1T	1T	5839	2133	1T	tumor	8.82261	0	0	0	T_cells	T_cells	26	0.00643538	Epi_normal
AATGACCGTGTTCATG-1_1T	1T	3553	1527	1T	tumor	2.20204	0	1	1	T_cells	T_cells	4	0.00873212	Epi_normal
AATGACCTCGCGTGCA-1_1T	1T	4216	1519	1T	tumor	4.11644	0	0	0	T_cells	T_cells	15	0.00569513	Epi_normal
AATGCCAAGCATGATA-1_1T	1T	4931	1993	1T	tumor	6.96226	0	1	1	T_cells	T_cells	14	0.00858151	Epi_normal
AATGCCACACAACGCC-1_1T	1T	7250	2606	1T	tumor	2.31743	0	1	1	T_cells	T_cells	13	0.00780316	Epi_normal
AATGCCAGTCCCACGA-1_1T	1T	5279	1570	1T	tumor	6.83022	0	0	0	T_cells	T_cells	14	0.00858151	Epi_normal
AATGCCAGTGCACATT-1_1T	1T	6131	1956	1T	tumor	3.82745	0	0	0	T_cells	T_cells	0	0.0100338	Epi_normal
AATGCCATCATATGGC-1_1T	1T	6037	2106	1T	tumor	3.42345	0	0	0	T_cells	T_cells	1	0.00626604	Epi_normal
AATGCCATCCACAGGC-1_1T	1T	6994	2317	1T	tumor	5.47371	0	0	0	T_cells	T_cells	4	0.00873212	Epi_normal
AATGCCATCTCTAAGG-1_1T	1T	5179	1872	1T	tumor	4.51696	0	0	0	T_cells	T_cells	2	0.00571414	Epi_normal
AATGGAATCTAGTCAG-1_1T	1T	4571	1991	1T	tumor	2.86868	0	1	1	T_cells	T_cells	4	0.00873212	Epi_normal
AATGGCTAGTTGTCGT-1_1T	1T	3195	1550	1T	tumor	1.99387	0	1	1	T_cells	T_cells	4	0.00873212	Epi_normal
AATGGCTGTCATTGCA-1_1T	1T	4843	2206	1T	tumor	4.30745	0	1	1	T_cells	T_cells	0	0.0100338	Epi_normal
AATGGCTTCCGCAACG-1_1T	1T	3722	1719	1T	tumor	1.37748	0.0264901	0	0	T_cells	T_cells	0	0.0100338	Epi_normal
AATTCCTCAACTTGCA-1_1T	1T	1611	805	1T	tumor	3.00842	0.0601685	13	13	Epithelial_cells	Epithelial_cells	13	0.00780316	Epi_normal
AATTCCTTCCCAGCGA-1_1T	1T	3695	1398	1T	tumor	6.47937	0	1	1	T_cells	T_cells	2	0.00571414	Epi_normal
ACAAAGAAGATAGTGT-1_1T	1T	3142	1227	1T	tumor	7.72394	0	0	0	T_cells	T_cells	1	0.00626604	Epi_normal
ACAAAGACAACTCCCT-1_1T	1T	3666	1236	1T	tumor	5.19783	0	0	0	T_cells	T_cells	21	0.0064462	Epi_normal
ACAAAGATCTAGCATG-1_1T	1T	3576	1127	1T	tumor	4.74161	0	0	0	T_cells	T_cells	2	0.00571414	Epi_normal
ACAACCAAGAGCCGAT-1_1T	1T	6837	1858	1T	tumor	1.95038	0	10	10	Epithelial_cells	Epithelial_cells	6	0.0041056	Epi_normal
ACAACCATCTAGCATG-1_1T	1T	3851	1453	1T	tumor	2.6542	0	1	1	T_cells	T_cells	0	0.0100338	Epi_normal
ACAACCATCTCACCCA-1_1T	1T	3832	1356	1T	tumor	3.10999	0	0	0	T_cells	T_cells	23	0.004874	Epi_normal
ACAACCATCTGGGCAC-1_1T	1T	13769	3918	1T	tumor	3.06252	0	1	1	T_cells	T_cells	0	0.0100338	Epi_normal
ACAAGCTCACTCTAGA-1_1T	1T	3919	1790	1T	tumor	2.41534	0	1	1	T_cells	T_cells	0	0.0100338	Epi_normal
ACAAGCTTCACAGTGT-1_1T	1T	2429	1274	1T	tumor	0.0411523	0	10	10	Epithelial_cells	Epithelial_cells	20	0.0219319	Malignant
ACACAGTCACGGTAGA-1_1T	1T	2525	1227	1T	tumor	11.3724	0	1	1	T_cells	T_cells	21	0.0064462	Epi_normal
ACACCAAAGATGAAGG-1_1T	1T	5284	1782	1T	tumor	4.94693	0	0	0	T_cells	T_cells	23	0.004874	Epi_normal
ACACCAACACGCAAAG-1_1T	1T	4183	1485	1T	tumor	4.67183	0	0	0	T_cells	T_cells	24	0.00561387	Epi_normal
ACACGCGGTACTGAGG-1_1T	1T	3656	1543	1T	tumor	4.64267	0	1	1	T_cells	T_cells	4	0.00873212	Epi_normal
ACACGCGTCCCTCGAT-1_1T	1T	699	468	1T	tumor	8.74674	0	0	0	T_cells	T_cells	15	0.00569513	Epi_normal
ACACTGACAAGTCCAT-1_1T	1T	482	371	1T	tumor	9.0566	0	13	13	Epithelial_cells	Epithelial_cells	1	0.00626604	Epi_normal
ACACTGACACTACGGC-1_1T	1T	6231	2084	1T	tumor	5.84769	0	0	0	T_cells	T_cells	0	0.0100338	Epi_normal
ACACTGACATCGAGCC-1_1T	1T	2551	1264	1T	tumor	0.117463	0	6	6	Epithelial_cells	Epithelial_cells	20	0.0219319	Malignant
ACAGCCGAGGTAGACC-1_1T	1T	11669	3076	1T	tumor	4.1954	0	0	0	T_cells	T_cells	13	0.00780316	Epi_normal
ACATCCCAGGATCATA-1_1T	1T	5378	1721	1T	tumor	7.91096	0	0	0	T_cells	T_cells	0	0.0100338	Epi_normal
ACATCCCGTCCAGCGT-1_1T	1T	5016	2133	1T	tumor	4.51171	0	1	1	T_cells	T_cells	0	0.0100338	Epi_normal
ACATCCCGTGTGCTTA-1_1T	1T	679	473	1T	tumor	1.5942	0	13	13	Epithelial_cells	Epithelial_cells	8	0.0137434	Epi_normal
ACATCCCTCTGAACGT-1_1T	1T	3981	1881	1T	tumor	1.63084	0	1	1	T_cells	T_cells	0	0.0100338	Epi_normal
ACATGCACACACCGAC-1_1T	1T	24781	4747	1T	tumor	3.10081	0	6	6	Epithelial_cells	Epithelial_cells	20	0.0219319	Malignant
ACATGCAGTAATTAGG-1_1T	1T	2173	1055	1T	tumor	1.40653	0	0	0	T_cells	T_cells	13	0.00780316	Epi_normal
ACATGCAGTGCGTTTA-1_1T	1T	6113	1980	1T	tumor	3.30592	0	0	0	T_cells	T_cells	0	0.0100338	Epi_normal
ACATGCAGTTGTCAGT-1_1T	1T	9282	2257	1T	tumor	5.08232	0	0	0	T_cells	T_cells	21	0.0064462	Epi_normal
ACATGCATCAAATAGG-1_1T	1T	5549	1966	1T	tumor	6.10829	0	0	0	T_cells	T_cells	0	0.0100338	Epi_normal
ACATTTCCAAGACCGA-1_1T	1T	6664	2224	1T	tumor	0.284303	0	6	6	Epithelial_cells	Epithelial_cells	20	0.0219319	Malignant
ACATTTCGTCAATCTG-1_1T	1T	5079	1470	1T	tumor	2.45823	0	0	0	T_cells	T_cells	1	0.00626604	Epi_normal
ACATTTCTCTTAGTTC-1_1T	1T	13205	4234	1T	tumor	5.39476	0	1	1	T_cells	T_cells	0	0.0100338	Epi_normal
ACCAAACAGCGGGTTA-1_1T	1T	3900	1428	1T	tumor	7.84499	0	1	1	T_cells	T_cells	0	0.0100338	Epi_normal
ACCAACAAGCTACAAA-1_1T	1T	7498	2326	1T	tumor	5.12464	0	0	0	T_cells	T_cells	0	0.0100338	Epi_normal
ACCAACATCAGCTGTA-1_1T	1T	10802	3535	1T	tumor	18.4693	0	6	6	Epithelial_cells	Epithelial_cells	20	0.0219319	Malignant
ACCAACATCTCGGTCT-1_1T	1T	6409	1795	1T	tumor	2.93806	0	0	0	T_cells	T_cells	23	0.004874	Epi_normal
ACCAACATCTGACAGT-1_1T	1T	3570	1523	1T	tumor	7.79959	0	1	1	T_cells	T_cells	4	0.00873212	Epi_normal
ACCACAAGTAAGTCAA-1_1T	1T	5886	2479	1T	tumor	3.94909	0	1	1	T_cells	T_cells	4	0.00873212	Epi_normal
ACCACAAGTAGCTAAA-1_1T	1T	4506	1490	1T	tumor	2.99247	0	0	0	T_cells	T_cells	16	0.00796094	Epi_normal
ACCACAAGTGCATACT-1_1T	1T	722	440	1T	tumor	3.34672	0	0	0	T_cells	T_cells	1	0.00626604	Epi_normal
ACCACAAGTTCGGTCG-1_1T	1T	3803	1448	1T	tumor	3.00944	0	0	0	T_cells	T_cells	2	0.00571414	Epi_normal
ACCACAATCAGTGCGC-1_1T	1T	13612	3750	1T	tumor	7.84022	0	1	1	T_cells	T_cells	0	0.0100338	Epi_normal
ACCATTTAGATTAGTG-1_1T	1T	4431	1951	1T	tumor	5.8436	0	0	0	T_cells	T_cells	25	0.00584289	Epi_normal
ACCATTTAGGCCATAG-1_1T	1T	4045	1571	1T	tumor	2.03439	0	0	0	T_cells	T_cells	25	0.00584289	Epi_normal
ACCATTTAGTAACGTA-1_1T	1T	4153	1301	1T	tumor	1.68087	0	0	0	T_cells	T_cells	0	0.0100338	Epi_normal
ACCATTTCATTGTAGC-1_1T	1T	3428	1240	1T	tumor	3.59955	0	0	0	T_cells	T_cells	0	0.0100338	Epi_normal
ACCATTTGTAACCCTA-1_1T	1T	4678	1744	1T	tumor	1.66071	0	1	1	T_cells	T_cells	0	0.0100338	Epi_normal
ACCATTTTCCTTGAAG-1_1T	1T	7366	2068	1T	tumor	4.70893	0	0	0	T_cells	T_cells	0	0.0100338	Epi_normal
ACCCAAAGTACTCCCT-1_1T	1T	3188	1378	1T	tumor	3.65669	0	0	0	T_cells	T_cells	1	0.00626604	Epi_normal
ACCCAAAGTCATATGC-1_1T	1T	6646	2221	1T	tumor	5.48919	0	1	1	T_cells	T_cells	14	0.00858151	Epi_normal
ACCCTCAAGCAACAGC-1_1T	1T	4146	1342	1T	tumor	2.44706	0	0	0	T_cells	T_cells	1	0.00626604	Epi_normal
ACCCTCATCTGGGCGT-1_1T	1T	3631	1577	1T	tumor	2.8365	0	1	1	T_cells	T_cells	5	0.00828279	Epi_normal
ACCCTTGAGCTGGAGT-1_1T	1T	6988	1706	1T	tumor	3.75981	0	0	0	T_cells	T_cells	21	0.0064462	Epi_normal
ACCCTTGGTCACGCTG-1_1T	1T	2887	1223	1T	tumor	3.4771	0	1	1	T_cells	T_cells	2	0.00571414	Epi_normal
ACCCTTGTCAGGAAGC-1_1T	1T	3404	1238	1T	tumor	4.2206	0	1	1	T_cells	T_cells	5	0.00828279	Epi_normal
ACCGTTCCACTATCGA-1_1T	1T	5389	1651	1T	tumor	5.10653	0	0	0	T_cells	T_cells	0	0.0100338	Epi_normal
ACCGTTCCAGTCGGTC-1_1T	1T	3741	1514	1T	tumor	1.39694	0	1	1	T_cells	T_cells	0	0.0100338	Epi_normal
ACCGTTCGTATACGGG-1_1T	1T	3472	1396	1T	tumor	4.0884	0	0	0	T_cells	T_cells	12	0.00516358	Epi_normal
ACCTACCAGCCATCCG-1_1T	1T	559	413	1T	tumor	0	0	1	1	T_cells	T_cells	1	0.00626604	Epi_normal
ACCTACCCAACGTATC-1_1T	1T	5480	1991	1T	tumor	2.3521	0	0	0	T_cells	T_cells	0	0.0100338	Epi_normal
ACCTACCCAAGAGGTC-1_1T	1T	4851	1374	1T	tumor	4.48907	0	0	0	T_cells	T_cells	16	0.00796094	Epi_normal
ACCTACCGTAACGATA-1_1T	1T	10754	3117	1T	tumor	3.45632	0	0	0	T_cells	T_cells	0	0.0100338	Epi_normal
ACCTACCGTGTTGCCG-1_1T	1T	750	537	1T	tumor	9.42029	0	13	13	Epithelial_cells	Epithelial_cells	1	0.00626604	Epi_normal
ACCTGAAAGAGGCGGA-1_1T	1T	5450	1711	1T	tumor	3.91189	0.0528634	0	0	T_cells	T_cells	22	0.00499652	Epi_normal
ACCTGAAAGGTGTGAC-1_1T	1T	1282	601	1T	tumor	0	0	13	13	Epithelial_cells	Epithelial_cells	1	0.00626604	Epi_normal
ACCTGTCAGCATCAAA-1_1T	1T	4650	1626	1T	tumor	5.19878	0	0	0	T_cells	T_cells	0	0.0100338	Epi_normal
ACCTGTCCATTCCTAT-1_1T	1T	6087	2143	1T	tumor	2.10679	0	1	1	T_cells	T_cells	0	0.0100338	Epi_normal
ACCTGTCGTACAACGG-1_1T	1T	2780	1541	1T	tumor	2.83118	0	1	1	T_cells	T_cells	18	0.00761473	Epi_normal
ACCTGTCGTAGACGGT-1_1T	1T	8706	2499	1T	tumor	9.23686	0	1	1	T_cells	T_cells	4	0.00873212	Epi_normal
ACCTGTCTCGCCGATG-1_1T	1T	16472	3630	1T	tumor	4.98385	0	1	1	T_cells	T_cells	4	0.00873212	Epi_normal
ACGATCAGTACTCGTA-1_1T	1T	3466	1502	1T	tumor	7.12755	0	1	1	T_cells	T_cells	0	0.0100338	Epi_normal
ACGATCATCCACGGAC-1_1T	1T	4760	1658	1T	tumor	8.74233	0	0	0	T_cells	T_cells	15	0.00569513	Epi_normal
ACGATGTCAAAGGCGT-1_1T	1T	7329	2403	1T	tumor	3.22197	0	0	0	T_cells	T_cells	0	0.0100338	Epi_normal
ACGATGTCAGAGCTAG-1_1T	1T	3801	1260	1T	tumor	2.73797	0	1	1	T_cells	T_cells	16	0.00796094	Epi_normal
ACGATGTTCCACGTGG-1_1T	1T	14082	4048	1T	tumor	5.1206	0	6	6	Epithelial_cells	Epithelial_cells	20	0.0219319	Malignant
ACGATGTTCGCCGAAC-1_1T	1T	1420	695	1T	tumor	3.6635	0	0	0	T_cells	T_cells	21	0.0064462	Epi_normal
ACGCACGGTACCTAAC-1_1T	1T	13184	3044	1T	tumor	2.52846	0	0	0	T_cells	T_cells	2	0.00571414	Epi_normal
ACGCACGGTCACCACG-1_1T	1T	5736	1814	1T	tumor	3.62903	0	0	0	T_cells	T_cells	22	0.00499652	Epi_normal
ACGCACGTCCAGTTCC-1_1T	1T	5180	1868	1T	tumor	3.05072	0	0	0	T_cells	T_cells	0	0.0100338	Epi_normal
ACGCACGTCCTGGCTT-1_1T	1T	9629	3099	1T	tumor	6.22322	0	1	1	T_cells	T_cells	0	0.0100338	Epi_normal
ACGGAAGGTCAAGCGA-1_1T	1T	4738	1596	1T	tumor	5.88002	0	0	0	T_cells	T_cells	1	0.00626604	Epi_normal
ACGGGTCGTGTTGAGG-1_1T	1T	706	502	1T	tumor	0.141443	0	13	13	Epithelial_cells	Epithelial_cells	1	0.00626604	Epi_normal
ACGGTCGGTGTCTTGA-1_1T	1T	4337	1392	1T	tumor	8.40549	0	0	0	T_cells	T_cells	23	0.004874	Epi_normal
ACGTAACCACGTGAGA-1_1T	1T	4689	1574	1T	tumor	6.5564	0	0	0	T_cells	T_cells	0	0.0100338	Epi_normal
ACGTAACCACTGCGAC-1_1T	1T	4306	1963	1T	tumor	1.64459	0	1	1	T_cells	T_cells	4	0.00873212	Epi_normal
ACGTAACGTTTCTATC-1_1T	1T	4217	1627	1T	tumor	2.47456	0	0	0	T_cells	T_cells	0	0.0100338	Epi_normal
ACGTAACTCCCATAGA-1_1T	1T	5888	2013	1T	tumor	3.79085	0	1	1	T_cells	T_cells	4	0.00873212	Epi_normal
ACGTACAGTCTATGAC-1_1T	1T	5987	2155	1T	tumor	2.14087	0.0163425	0	0	T_cells	T_cells	0	0.0100338	Epi_normal
ACGTACATCCAAAGGG-1_1T	1T	5375	1750	1T	tumor	8.51064	0	0	0	T_cells	T_cells	22	0.00499652	Epi_normal
ACGTCCTCAGCTGTGC-1_1T	1T	6214	2289	1T	tumor	3.49433	0	1	1	T_cells	T_cells	0	0.0100338	Epi_normal
ACGTCCTTCCTAGCCT-1_1T	1T	4497	1632	1T	tumor	3.10278	0	0	0	T_cells	T_cells	2	0.00571414	Epi_normal
ACGTCCTTCTACTATC-1_1T	1T	5192	1855	1T	tumor	5.6686	0	1	1	T_cells	T_cells	0	0.0100338	Epi_normal
ACGTTCCGTCTGTAGT-1_1T	1T	8092	2613	1T	tumor	4.92304	0	1	1	T_cells	T_cells	14	0.00858151	Epi_normal
ACGTTCCGTGTGTCCG-1_1T	1T	15330	3917	1T	tumor	10.1091	0	6	6	Epithelial_cells	Epithelial_cells	20	0.0219319	Malignant
ACGTTCCTCATATGGC-1_1T	1T	6725	2321	1T	tumor	1.11748	0	0	0	T_cells	T_cells	0	0.0100338	Epi_normal
ACGTTCCTCCTGGTCT-1_1T	1T	4893	2213	1T	tumor	5.21116	0	1	1	T_cells	T_cells	0	0.0100338	Epi_normal
ACTACGAAGGTATCTC-1_1T	1T	1725	906	1T	tumor	2.87162	0	1	1	T_cells	T_cells	12	0.00516358	Epi_normal
ACTACGAAGTAATCCC-1_1T	1T	8943	2765	1T	tumor	3.72484	0	1	1	T_cells	T_cells	0	0.0100338	Epi_normal
ACTACGACAACATACC-1_1T	1T	7064	2137	1T	tumor	2.44441	0	0	0	T_cells	T_cells	0	0.0100338	Epi_normal
ACTACGACAGGTTCCG-1_1T	1T	4060	1630	1T	tumor	1.40845	0	1	1	T_cells	T_cells	5	0.00828279	Epi_normal
ACTACGATCGTCAAAC-1_1T	1T	1546	851	1T	tumor	12.0592	0	1	1	T_cells	T_cells	8	0.0137434	Epi_normal
ACTATCTAGGCTCTCG-1_1T	1T	7098	2457	1T	tumor	6.94809	0	1	1	T_cells	T_cells	4	0.00873212	Epi_normal
ACTATCTTCGGCAGTC-1_1T	1T	3826	1720	1T	tumor	3.98996	0	1	1	T_cells	T_cells	0	0.0100338	Epi_normal
ACTATGGCACACACGC-1_1T	1T	4825	1907	1T	tumor	3.44207	0	0	0	T_cells	T_cells	0	0.0100338	Epi_normal
ACTATGGTCTACAGGT-1_1T	1T	3134	970	1T	tumor	3.24174	0	0	0	T_cells	T_cells	23	0.004874	Epi_normal
ACTATTCAGTTAACGA-1_1T	1T	5674	1604	1T	tumor	6.76964	0	0	0	T_cells	T_cells	16	0.00796094	Epi_normal
ACTATTCCATAGCACT-1_1T	1T	1786	1063	1T	tumor	0.223464	0	10	10	Epithelial_cells	Epithelial_cells	20	0.0219319	Malignant
ACTATTCGTAACGTTC-1_1T	1T	3681	1343	1T	tumor	6.12089	0	0	0	T_cells	T_cells	21	0.0064462	Epi_normal
ACTATTCTCTTAGGAC-1_1T	1T	24692	4978	1T	tumor	4.30199	0	1	1	T_cells	T_cells	0	0.0100338	Epi_normal
ACTCCCAAGAAGGCTC-1_1T	1T	7938	2821	1T	tumor	4.61428	0	1	1	T_cells	T_cells	4	0.00873212	Epi_normal
ACTCCCAGTGGCTTAT-1_1T	1T	6226	2423	1T	tumor	7.83124	0	1	1	T_cells	T_cells	0	0.0100338	Epi_normal
ACTCCCAGTTGCTGAT-1_1T	1T	5611	2173	1T	tumor	2.70505	0	1	1	T_cells	T_cells	14	0.00858151	Epi_normal
ACTCTCGAGTACGAGC-1_1T	1T	8682	2523	1T	tumor	4.63533	0	0	0	T_cells	T_cells	15	0.00569513	Epi_normal
ACTGATGCACGTCTCT-1_1T	1T	6211	2494	1T	tumor	2.43481	0	1	1	T_cells	T_cells	4	0.00873212	Epi_normal
ACTGATGGTATCGCTA-1_1T	1T	4773	1818	1T	tumor	7.30239	0	0	0	T_cells	T_cells	0	0.0100338	Epi_normal
ACTGATGGTGTAGTGG-1_1T	1T	4632	1600	1T	tumor	5.23732	0	0	0	T_cells	T_cells	4	0.00873212	Epi_normal
ACTGATGGTGTGAATA-1_1T	1T	3703	1610	1T	tumor	2.8084	0	0	0	T_cells	T_cells	0	0.0100338	Epi_normal
ACTGCAACAAGAGTTA-1_1T	1T	12041	3512	1T	tumor	9.52059	0	1	1	T_cells	T_cells	14	0.00858151	Epi_normal
ACTGTCCCAAGATTGA-1_1T	1T	3792	1607	1T	tumor	8.80231	0	0	0	T_cells	T_cells	6	0.0041056	Epi_normal
ACTGTCCTCTAGAGCT-1_1T	1T	6511	2199	1T	tumor	1.72075	0	1	1	T_cells	T_cells	0	0.0100338	Epi_normal
ACTGTCCTCTTTGATC-1_1T	1T	5585	1731	1T	tumor	3.60718	0	0	0	T_cells	T_cells	5	0.00828279	Epi_normal
ACTGTGATCCGAGAAG-1_1T	1T	3173	1442	1T	tumor	9.47218	0	0	0	T_cells	T_cells	0	0.0100338	Epi_normal
ACTTATCTCGACGAGA-1_1T	1T	5818	2236	1T	tumor	3.1302	0	1	1	T_cells	T_cells	0	0.0100338	Epi_normal
ACTTCCGTCGAATCCA-1_1T	1T	4958	1562	1T	tumor	6.18732	0	0	0	T_cells	T_cells	26	0.00643538	Epi_normal
ACTTCCGTCTCGCGTT-1_1T	1T	6391	1766	1T	tumor	4.51218	0	0	0	T_cells	T_cells	0	0.0100338	Epi_normal
ACTTCGCCAAGTGGCA-1_1T	1T	5006	1562	1T	tumor	7.26195	0	0	0	T_cells	T_cells	4	0.00873212	Epi_normal
ACTTCGCGTCGGTGTC-1_1T	1T	2777	1032	1T	tumor	4.07599	0	0	0	T_cells	T_cells	1	0.00626604	Epi_normal
ACTTTCACACGCTGTG-1_1T	1T	2335	1221	1T	tumor	0.383959	0	13	13	Epithelial_cells	Epithelial_cells	20	0.0219319	Malignant
ACTTTCATCCTCAGGG-1_1T	1T	4131	1499	1T	tumor	6.91753	0	1	1	T_cells	T_cells	21	0.0064462	Epi_normal
ACTTTCATCTGGTGCG-1_1T	1T	664	488	1T	tumor	0	0	13	13	Epithelial_cells	Epithelial_cells	24	0.00561387	Epi_normal
ACTTTGTGTCCCACGA-1_1T	1T	4424	1920	1T	tumor	6.66667	0	1	1	T_cells	T_cells	8	0.0137434	Epi_normal
ACTTTGTTCAGGAAGC-1_1T	1T	6008	1643	1T	tumor	3.59435	0	0	0	T_cells	T_cells	23	0.004874	Epi_normal
ACTTTGTTCTCGCGTT-1_1T	1T	4694	1441	1T	tumor	3.77204	0	0	0	T_cells	T_cells	21	0.0064462	Epi_normal
AGAAATGGTGAGTGAC-1_1T	1T	7244	2628	1T	tumor	4.99672	0	0	0	T_cells	T_cells	5	0.00828279	Epi_normal
AGAAATGTCCACTTCG-1_1T	1T	5856	2146	1T	tumor	2.90167	0	1	1	T_cells	T_cells	5	0.00828279	Epi_normal
AGAACAATCAAGCTGT-1_1T	1T	5057	1975	1T	tumor	6.28243	0	0	0	T_cells	T_cells	0	0.0100338	Epi_normal
AGAACCTAGTAGGGTC-1_1T	1T	5090	1921	1T	tumor	1.52834	0	0	0	T_cells	T_cells	0	0.0100338	Epi_normal
AGAAGCGAGAATGTTG-1_1T	1T	4118	1524	1T	tumor	5.28979	0	0	0	T_cells	T_cells	0	0.0100338	Epi_normal
AGAAGCGAGCTGAAAT-1_1T	1T	949	556	1T	tumor	0.732218	0	13	13	Epithelial_cells	Epithelial_cells	20	0.0219319	Malignant
AGAAGCGAGGACCCAA-1_1T	1T	4381	1277	1T	tumor	4.34498	0	0	0	T_cells	T_cells	16	0.00796094	Epi_normal
AGAAGCGCAGGCCTGT-1_1T	1T	1712	869	1T	tumor	7.15835	0	0	0	T_cells	T_cells	15	0.00569513	Epi_normal
AGAAGCGGTCGTCTCT-1_1T	1T	5589	1423	1T	tumor	3.98557	0	0	0	T_cells	T_cells	23	0.004874	Epi_normal
AGAAGCGGTGATATAG-1_1T	1T	4504	1431	1T	tumor	5.17895	0	0	0	T_cells	T_cells	5	0.00828279	Epi_normal
AGAAGCGTCAGGTAAA-1_1T	1T	3903	1491	1T	tumor	4.22086	0	0	0	T_cells	T_cells	0	0.0100338	Epi_normal
AGAAGTAAGCCATGCC-1_1T	1T	4320	1841	1T	tumor	2.15176	0	1	1	T_cells	T_cells	0	0.0100338	Epi_normal
AGAAGTACAACAGATA-1_1T	1T	1053	644	1T	tumor	5.56054	0	1	1	T_cells	T_cells	1	0.00626604	Epi_normal
AGACAAAGTCGGTGTC-1_1T	1T	4477	1774	1T	tumor	3.679	0	1	1	T_cells	T_cells	18	0.00761473	Epi_normal
AGACAAATCACCCATC-1_1T	1T	3664	1523	1T	tumor	5.66426	0	0	0	T_cells	T_cells	2	0.00571414	Epi_normal
AGACACTTCAAGTAAG-1_1T	1T	4193	1716	1T	tumor	5.79645	0	0	0	T_cells	T_cells	0	0.0100338	Epi_normal
AGACACTTCACTGGGC-1_1T	1T	4250	1712	1T	tumor	4.21456	0	0	0	T_cells	T_cells	13	0.00780316	Epi_normal
AGACACTTCGCTGACG-1_1T	1T	12675	3641	1T	tumor	4.97788	0	1	1	T_cells	T_cells	14	0.00858151	Epi_normal
AGACACTTCGTGGCGT-1_1T	1T	4646	1747	1T	tumor	2.6608	0	1	1	T_cells	T_cells	0	0.0100338	Epi_normal
AGACAGGGTAGACGGT-1_1T	1T	10630	3217	1T	tumor	3.78349	0	1	1	T_cells	T_cells	16	0.00796094	Epi_normal
AGACAGGGTGGAACAC-1_1T	1T	2387	1171	1T	tumor	2.21221	0	0	0	T_cells	T_cells	22	0.00499652	Epi_normal
AGACAGGTCCGTTGGG-1_1T	1T	5546	1751	1T	tumor	3.44708	0	0	0	T_cells	T_cells	0	0.0100338	Epi_normal
AGACCCGAGAAGCCTG-1_1T	1T	2810	1164	1T	tumor	1.95394	0	0	0	T_cells	T_cells	0	0.0100338	Epi_normal
AGACCCGGTTTCACAG-1_1T	1T	12419	3617	1T	tumor	14.4461	0	10	10	Epithelial_cells	Epithelial_cells	20	0.0219319	Malignant
AGACTCACAGTCTTCC-1_1T	1T	7720	2339	1T	tumor	6.01412	0	0	0	T_cells	T_cells	13	0.00780316	Epi_normal
AGACTCACATTCTGTT-1_1T	1T	4573	1571	1T	tumor	1.50765	0	1	1	T_cells	T_cells	0	0.0100338	Epi_normal
AGACTCAGTTGAATCC-1_1T	1T	4950	1802	1T	tumor	2.21256	0	0	0	T_cells	T_cells	0	0.0100338	Epi_normal
AGAGAATAGCCAGACA-1_1T	1T	5338	1841	1T	tumor	5.73799	0.0176554	0	0	T_cells	T_cells	23	0.004874	Epi_normal
AGAGAATAGTAGGCCA-1_1T	1T	3205	1240	1T	tumor	3.78265	0	0	0	T_cells	T_cells	1	0.00626604	Epi_normal
AGAGAATCATAGCTGT-1_1T	1T	3499	1395	1T	tumor	7.94528	0	1	1	T_cells	T_cells	4	0.00873212	Epi_normal
AGAGAATCATCCTAAG-1_1T	1T	4160	1754	1T	tumor	9.30892	0	1	1	T_cells	T_cells	16	0.00796094	Epi_normal
AGAGAATGTCCGAAGA-1_1T	1T	4781	1834	1T	tumor	2.18903	0	1	1	T_cells	T_cells	5	0.00828279	Epi_normal
AGAGAGCAGACCCGCT-1_1T	1T	7320	2535	1T	tumor	1.85036	0	0	0	T_cells	T_cells	5	0.00828279	Epi_normal
AGAGAGCCAACTCATG-1_1T	1T	3950	1171	1T	tumor	5.18483	0	1	1	T_cells	T_cells	2	0.00571414	Epi_normal
AGAGAGCGTCTCTCCA-1_1T	1T	2705	1112	1T	tumor	3.49625	0	0	0	T_cells	T_cells	2	0.00571414	Epi_normal
AGAGAGCGTTACGATC-1_1T	1T	3398	1333	1T	tumor	4.73787	0	0	0	T_cells	T_cells	5	0.00828279	Epi_normal
AGAGCAGCATTGACTG-1_1T	1T	7463	2286	1T	tumor	3.44158	0	0	0	T_cells	T_cells	1	0.00626604	Epi_normal
AGAGCAGGTAGAATGT-1_1T	1T	4239	1568	1T	tumor	3.63719	0	1	1	T_cells	T_cells	0	0.0100338	Epi_normal
AGAGCAGGTCAACATC-1_1T	1T	8925	2389	1T	tumor	5.96354	0	0	0	T_cells	T_cells	0	0.0100338	Epi_normal
AGAGCCCGTAATGCTC-1_1T	1T	4971	1613	1T	tumor	5.97692	0	1	1	T_cells	T_cells	4	0.00873212	Epi_normal
AGATCCAAGCGTCAAG-1_1T	1T	4906	2160	1T	tumor	4.25366	0.0195122	1	1	T_cells	T_cells	4	0.00873212	Epi_normal
AGATCCAGTATATGGA-1_1T	1T	5514	1373	1T	tumor	4.701	0	0	0	T_cells	T_cells	0	0.0100338	Epi_normal
AGATCCAGTGACTCGC-1_1T	1T	7871	2578	1T	tumor	4.76709	0	1	1	T_cells	T_cells	0	0.0100338	Epi_normal
AGATCGTCACTGTTCC-1_1T	1T	6743	2388	1T	tumor	8.63144	0	0	0	T_cells	T_cells	0	0.0100338	Epi_normal
AGATCGTTCAGAGCGA-1_1T	1T	2525	1141	1T	tumor	4.82473	0	0	0	T_cells	T_cells	22	0.00499652	Epi_normal
AGATGAAGTGTGAATA-1_1T	1T	4008	1321	1T	tumor	3.42169	0	0	0	T_cells	T_cells	1	0.00626604	Epi_normal
AGATGAAGTTAGAGAT-1_1T	1T	5516	2047	1T	tumor	2.54417	0	0	0	T_cells	T_cells	0	0.0100338	Epi_normal
AGATGAATCGATCCAA-1_1T	1T	3536	1461	1T	tumor	1.77778	0	1	1	T_cells	T_cells	2	0.00571414	Epi_normal
AGATGCTAGGAGAGGC-1_1T	1T	1770	798	1T	tumor	5.14469	0	0	0	T_cells	T_cells	24	0.00561387	Epi_normal
AGATGCTAGGCCACCT-1_1T	1T	6226	2152	1T	tumor	6.36186	0	1	1	T_cells	T_cells	13	0.00780316	Epi_normal
AGATGCTCACCATAAC-1_1T	1T	3556	1369	1T	tumor	3.36957	0	0	0	T_cells	T_cells	16	0.00796094	Epi_normal
AGATGCTCATCCGGCA-1_1T	1T	2243	1144	1T	tumor	3.27727	0	0	0	T_cells	T_cells	15	0.00569513	Epi_normal
AGCATCATCATTTGCT-1_1T	1T	3828	1227	1T	tumor	6.19946	0	0	0	T_cells	T_cells	0	0.0100338	Epi_normal
AGCATCATCTGTCCGT-1_1T	1T	8931	2590	1T	tumor	3.11347	0	0	0	T_cells	T_cells	0	0.0100338	Epi_normal
AGCCAATAGTGATAAC-1_1T	1T	3813	1783	1T	tumor	6.61278	0	1	1	T_cells	T_cells	13	0.00780316	Epi_normal
AGCCACGCAGCACAGA-1_1T	1T	7849	1787	1T	tumor	0.0509359	0	5	5	Epithelial_cells	Epithelial_cells	8	0.0137434	Epi_normal
AGCCACGTCGTCAACA-1_1T	1T	4022	1653	1T	tumor	2.33123	0	1	1	T_cells	T_cells	5	0.00828279	Epi_normal
AGCCAGCAGGCGAAGG-1_1T	1T	4322	1325	1T	tumor	8.3351	0	0	0	T_cells	T_cells	12	0.00516358	Epi_normal
AGCCAGCCACTGTGAT-1_1T	1T	7451	2295	1T	tumor	1.32433	0	0	0	T_cells	T_cells	13	0.00780316	Epi_normal
AGCCAGCGTGCAATAA-1_1T	1T	3936	1549	1T	tumor	1.00604	0	1	1	T_cells	T_cells	2	0.00571414	Epi_normal
AGCGATTAGAGGTTAT-1_1T	1T	2554	1332	1T	tumor	3.58626	0	1	1	T_cells	T_cells	0	0.0100338	Epi_normal
AGCGATTCAATGTTGC-1_1T	1T	4162	1606	1T	tumor	6.66069	0	1	1	T_cells	T_cells	13	0.00780316	Epi_normal
AGCGATTTCATGTCTT-1_1T	1T	5531	1757	1T	tumor	4.50622	0	0	0	T_cells	T_cells	0	0.0100338	Epi_normal
AGCGCCAAGCATCTTG-1_1T	1T	3747	1426	1T	tumor	5.33098	0	0	0	T_cells	T_cells	26	0.00643538	Epi_normal
AGCGCCAAGGAGGCAG-1_1T	1T	3718	1359	1T	tumor	8.60374	0	1	1	T_cells	T_cells	0	0.0100338	Epi_normal
AGCGCCATCTCATGGA-1_1T	1T	20821	4831	1T	tumor	4.73118	0	1	1	T_cells	T_cells	16	0.00796094	Epi_normal
AGCGCCATCTTTGCTA-1_1T	1T	726	414	1T	tumor	11.7861	0	0	0	T_cells	T_cells	24	0.00561387	Epi_normal
AGCGCTGAGAGATGCC-1_1T	1T	5967	2231	1T	tumor	4.329	0	1	1	T_cells	T_cells	4	0.00873212	Epi_normal
AGCGCTGAGGTACATA-1_1T	1T	5942	2200	1T	tumor	4.08394	0	1	1	T_cells	T_cells	14	0.00858151	Epi_normal
AGCGCTGTCCTACCGT-1_1T	1T	4297	1604	1T	tumor	6.01487	0	1	1	T_cells	T_cells	14	0.00858151	Epi_normal
AGCGTATAGACTAAGT-1_1T	1T	3760	1454	1T	tumor	2.69151	0	1	1	T_cells	T_cells	16	0.00796094	Epi_normal
AGCTACAAGTGAGTTA-1_1T	1T	3966	1352	1T	tumor	4.6176	0	0	0	T_cells	T_cells	25	0.00584289	Epi_normal
AGCTACAGTCGGTAAG-1_1T	1T	3470	1432	1T	tumor	5.00821	0.0273673	0	0	T_cells	T_cells	1	0.00626604	Epi_normal
AGCTCAACATCTGTTT-1_1T	1T	1408	785	1T	tumor	16.3895	0	0	0	T_cells	T_cells	1	0.00626604	Epi_normal
AGCTCAAGTTGTTGCA-1_1T	1T	16377	3605	1T	tumor	0.00610575	0	6	6	Epithelial_cells	Epithelial_cells	20	0.0219319	Malignant
AGCTCAATCCGGACGT-1_1T	1T	2807	1163	1T	tumor	7.17593	0	1	1	T_cells	T_cells	1	0.00626604	Epi_normal
AGCTCAATCTTCCCAG-1_1T	1T	3664	1678	1T	tumor	3.50277	0	1	1	T_cells	T_cells	4	0.00873212	Epi_normal
AGGAAATCAGACACCC-1_1T	1T	4594	1778	1T	tumor	4.88613	0	0	0	T_cells	T_cells	0	0.0100338	Epi_normal
AGGAAATGTGGAGAAA-1_1T	1T	5022	1873	1T	tumor	3.99541	0	1	1	T_cells	T_cells	5	0.00828279	Epi_normal
AGGAAATTCATTGCCC-1_1T	1T	3835	1577	1T	tumor	1.61621	0	1	1	T_cells	T_cells	25	0.00584289	Epi_normal
AGGAAATTCTACACTT-1_1T	1T	5035	1653	1T	tumor	2.28993	0	1	1	T_cells	T_cells	13	0.00780316	Epi_normal
AGGAATAGTGACACGA-1_1T	1T	4525	1612	1T	tumor	4.83701	0	0	0	T_cells	T_cells	24	0.00561387	Epi_normal
AGGAATATCTAGACAC-1_1T	1T	816	490	1T	tumor	7.90068	0	0	0	T_cells	T_cells	1	0.00626604	Epi_normal
AGGAATATCTCACGAA-1_1T	1T	2191	1192	1T	tumor	6.24733	0	5	5	Epithelial_cells	Epithelial_cells	8	0.0137434	Epi_normal
AGGACTTAGATCGGTG-1_1T	1T	20933	4689	1T	tumor	4.82404	0	0	0	T_cells	T_cells	14	0.00858151	Epi_normal
AGGACTTCACTTACAG-1_1T	1T	7210	2196	1T	tumor	3.67401	0	0	0	T_cells	T_cells	0	0.0100338	Epi_normal
AGGACTTCATGTGGTT-1_1T	1T	13956	3622	1T	tumor	4.0099	0	0	0	T_cells	T_cells	0	0.0100338	Epi_normal
AGGAGGTAGCTATCTG-1_1T	1T	15347	4402	1T	tumor	3.47799	0	1	1	T_cells	T_cells	4	0.00873212	Epi_normal
AGGAGGTCAGGTGTTT-1_1T	1T	5422	1805	1T	tumor	6.42043	0	0	0	T_cells	T_cells	4	0.00873212	Epi_normal
AGGATCTAGAATTTGG-1_1T	1T	4883	1797	1T	tumor	1.07374	0	0	0	T_cells	T_cells	0	0.0100338	Epi_normal
AGGATCTAGGGACACT-1_1T	1T	15666	3977	1T	tumor	5.9551	0	0	0	T_cells	T_cells	14	0.00858151	Epi_normal
AGGATCTCAATGTTGC-1_1T	1T	12277	3854	1T	tumor	1.69749	0	1	1	T_cells	T_cells	0	0.0100338	Epi_normal
AGGATCTTCGAGATAA-1_1T	1T	5139	2073	1T	tumor	6.20551	0	1	1	T_cells	T_cells	0	0.0100338	Epi_normal
AGGATCTTCGTGTCAA-1_1T	1T	3136	1248	1T	tumor	1.90804	0	0	0	T_cells	T_cells	21	0.0064462	Epi_normal
AGGATCTTCTGCCTCA-1_1T	1T	4070	1626	1T	tumor	2.49161	0	0	0	T_cells	T_cells	0	0.0100338	Epi_normal
AGGCATTTCACATCAG-1_1T	1T	4321	1650	1T	tumor	7.53102	0.021395	0	0	T_cells	T_cells	1	0.00626604	Epi_normal
AGGCCACGTCTTGCGG-1_1T	1T	5735	2017	1T	tumor	5.82923	0	0	0	T_cells	T_cells	1	0.00626604	Epi_normal
AGGCCACTCCACAGCG-1_1T	1T	12777	3326	1T	tumor	2.10696	0	0	0	T_cells	T_cells	16	0.00796094	Epi_normal
AGGCTGCAGATTGACA-1_1T	1T	5171	2205	1T	tumor	5.86201	0	1	1	T_cells	T_cells	2	0.00571414	Epi_normal
AGGCTGCAGGTAAAGG-1_1T	1T	3132	1247	1T	tumor	2.30817	0	1	1	T_cells	T_cells	2	0.00571414	Epi_normal
AGGCTGCAGTCCTGTA-1_1T	1T	3565	1484	1T	tumor	2.80807	0	0	0	T_cells	T_cells	0	0.0100338	Epi_normal
AGGCTGCCAAGAATGT-1_1T	1T	3012	1547	1T	tumor	4.3202	0	1	1	T_cells	T_cells	25	0.00584289	Epi_normal
AGGCTGCTCATCGCCT-1_1T	1T	7956	2416	1T	tumor	3.90144	0	0	0	T_cells	T_cells	0	0.0100338	Epi_normal
AGGCTGCTCGGAGTAG-1_1T	1T	3828	1275	1T	tumor	1.11082	0	0	0	T_cells	T_cells	2	0.00571414	Epi_normal
AGGGAGTAGTAGGCCA-1_1T	1T	4834	1525	1T	tumor	3.57	0.0199442	0	0	T_cells	T_cells	22	0.00499652	Epi_normal
AGGGCCTAGAACTGAT-1_1T	1T	9060	2500	1T	tumor	4.8614	0.0104998	0	0	T_cells	T_cells	14	0.00858151	Epi_normal
AGGGCCTAGCCGTTAT-1_1T	1T	4685	1530	1T	tumor	3.81852	0	0	0	T_cells	T_cells	0	0.0100338	Epi_normal
AGGGCCTGTGGTCAAG-1_1T	1T	12466	2705	1T	tumor	0.0561212	0	6	6	Epithelial_cells	Epithelial_cells	20	0.0219319	Malignant
AGGGCCTGTTATTCTC-1_1T	1T	3344	1362	1T	tumor	0.0896325	0	5	5	Epithelial_cells	Epithelial_cells	20	0.0219319	Malignant
AGGGCTCTCAAGGTGG-1_1T	1T	4520	1732	1T	tumor	2.94181	0	1	1	T_cells	T_cells	21	0.0064462	Epi_normal
AGGGTCCAGACTTGTC-1_1T	1T	5591	1594	1T	tumor	2.52789	0	0	0	T_cells	T_cells	13	0.00780316	Epi_normal
AGGGTGAAGATGTTAG-1_1T	1T	6397	1896	1T	tumor	6.73568	0	0	0	T_cells	T_cells	14	0.00858151	Epi_normal
AGGGTGAAGTCATCCA-1_1T	1T	11657	3271	1T	tumor	3.71686	0	1	1	T_cells	T_cells	0	0.0100338	Epi_normal
AGGGTGAGTCCCGGTA-1_1T	1T	4598	1766	1T	tumor	5.74006	0	0	0	T_cells	T_cells	0	0.0100338	Epi_normal
AGGGTGATCTGGGTCG-1_1T	1T	4575	1565	1T	tumor	4.16841	0	0	0	T_cells	T_cells	0	0.0100338	Epi_normal
AGGTAGGAGTTCGCAT-1_1T	1T	4345	1386	1T	tumor	8.50705	0	0	0	T_cells	T_cells	5	0.00828279	Epi_normal
AGGTAGGAGTTGCGAG-1_1T	1T	3376	1145	1T	tumor	5.11523	0	0	0	T_cells	T_cells	15	0.00569513	Epi_normal
AGGTAGGGTACACTCA-1_1T	1T	4840	1803	1T	tumor	0.0206569	0	6	6	Epithelial_cells	Epithelial_cells	20	0.0219319	Malignant
AGGTCATCAACCGATT-1_1T	1T	5876	2026	1T	tumor	5.0727	0	0	0	T_cells	T_cells	0	0.0100338	Epi_normal
AGGTCATCATCCAACA-1_1T	1T	4055	1556	1T	tumor	2.89751	0	0	0	T_cells	T_cells	0	0.0100338	Epi_normal
AGGTGTTTCTGCCTGT-1_1T	1T	4576	1878	1T	tumor	3.58196	0	1	1	T_cells	T_cells	13	0.00780316	Epi_normal
AGGTTACAGTTCCGGC-1_1T	1T	14653	3409	1T	tumor	4.30381	0	0	0	T_cells	T_cells	0	0.0100338	Epi_normal
AGGTTACGTCACTCAA-1_1T	1T	2057	1084	1T	tumor	4.28106	0	0	0	T_cells	T_cells	4	0.00873212	Epi_normal
AGGTTGTTCACGAACT-1_1T	1T	2594	1306	1T	tumor	4.97986	0.0366166	1	1	T_cells	T_cells	16	0.00796094	Epi_normal
AGTAACCAGAGGTTAT-1_1T	1T	3651	1450	1T	tumor	4.17213	0.0262398	1	1	T_cells	T_cells	14	0.00858151	Epi_normal
AGTAACCAGTCATGGG-1_1T	1T	3442	1383	1T	tumor	4.12256	0	0	0	T_cells	T_cells	0	0.0100338	Epi_normal
AGTAACCGTTAAACCC-1_1T	1T	5301	1539	1T	tumor	1.72414	0	10	10	Epithelial_cells	Epithelial_cells	6	0.0041056	Epi_normal
AGTACCATCGAGCCTG-1_1T	1T	10438	3184	1T	tumor	3.92121	0	1	1	T_cells	T_cells	0	0.0100338	Epi_normal
AGTACTGAGACGAGCT-1_1T	1T	4714	1778	1T	tumor	3.44121	0	0	0	T_cells	T_cells	0	0.0100338	Epi_normal
AGTACTGAGCTCCACG-1_1T	1T	2797	1157	1T	tumor	4.21233	0	0	0	T_cells	T_cells	24	0.00561387	Epi_normal
AGTACTGGTAATGTGA-1_1T	1T	4225	1343	1T	tumor	3.40649	0	0	0	T_cells	T_cells	0	0.0100338	Epi_normal
AGTACTGGTCCTACAA-1_1T	1T	8022	2258	1T	tumor	3.06912	0	0	0	T_cells	T_cells	23	0.004874	Epi_normal
AGTACTGGTCGAGTGA-1_1T	1T	2555	1089	1T	tumor	3.43915	0	1	1	T_cells	T_cells	15	0.00569513	Epi_normal
AGTAGCTTCTCCTGCA-1_1T	1T	7849	1972	1T	tumor	4.37378	0	0	0	T_cells	T_cells	0	0.0100338	Epi_normal
AGTAGTCTCGTGGTAT-1_1T	1T	5977	2080	1T	tumor	2.81301	0	0	0	T_cells	T_cells	0	0.0100338	Epi_normal
AGTCAACGTATCGTTG-1_1T	1T	2610	1171	1T	tumor	1.8797	0	0	0	T_cells	T_cells	14	0.00858151	Epi_normal
AGTCACACATGAGATA-1_1T	1T	6817	1716	1T	tumor	4.51044	0	0	0	T_cells	T_cells	0	0.0100338	Epi_normal
AGTCACAGTACGAAAT-1_1T	1T	5640	1934	1T	tumor	4.66531	0	0	0	T_cells	T_cells	0	0.0100338	Epi_normal
AGTCACATCGACACCG-1_1T	1T	5327	2082	1T	tumor	7.86925	0	0	0	T_cells	T_cells	26	0.00643538	Epi_normal
AGTCACATCTTGCAAG-1_1T	1T	6160	1874	1T	tumor	3.75	0	0	0	T_cells	T_cells	23	0.004874	Epi_normal
AGTCATGCATTGTGCA-1_1T	1T	3676	1296	1T	tumor	5.64682	0	0	0	T_cells	T_cells	26	0.00643538	Epi_normal
AGTCATGGTGTTATCG-1_1T	1T	3554	1395	1T	tumor	5.50386	0	1	1	T_cells	T_cells	4	0.00873212	Epi_normal
AGTCTCCAGCTGACAG-1_1T	1T	6360	1840	1T	tumor	2.85627	0	0	0	T_cells	T_cells	23	0.004874	Epi_normal
AGTCTCCAGTTAGAAC-1_1T	1T	5141	1885	1T	tumor	3.31014	0	1	1	T_cells	T_cells	5	0.00828279	Epi_normal
AGTGACTGTAGGTCAG-1_1T	1T	3783	1396	1T	tumor	4.78228	0	0	0	T_cells	T_cells	4	0.00873212	Epi_normal
AGTGACTGTGTGGACA-1_1T	1T	3814	1219	1T	tumor	4.45892	0	0	0	T_cells	T_cells	0	0.0100338	Epi_normal
AGTGACTTCAGTGGGA-1_1T	1T	8957	2406	1T	tumor	5.61644	0	1	1	T_cells	T_cells	5	0.00828279	Epi_normal
AGTGATCGTCACAGAG-1_1T	1T	7020	2293	1T	tumor	2.83737	0	0	0	T_cells	T_cells	6	0.0041056	Epi_normal
AGTGATCGTTTACTTC-1_1T	1T	1091	657	1T	tumor	0.182983	0	5	5	Epithelial_cells	Epithelial_cells	1	0.00626604	Epi_normal
AGTGATCTCCACCCTA-1_1T	1T	3683	1423	1T	tumor	4.3625	0	1	1	T_cells	T_cells	13	0.00780316	Epi_normal
AGTGCCGGTGCAATGG-1_1T	1T	3337	1467	1T	tumor	4.60263	0	1	1	T_cells	T_cells	5	0.00828279	Epi_normal
AGTTAGCCAGCGACCT-1_1T	1T	2665	1241	1T	tumor	1.76926	0	0	0	T_cells	T_cells	0	0.0100338	Epi_normal
AGTTAGCTCCGAAATC-1_1T	1T	3691	1307	1T	tumor	3.95524	0	0	0	T_cells	T_cells	2	0.00571414	Epi_normal
AGTTAGCTCGTTAGAC-1_1T	1T	16237	4717	1T	tumor	3.96854	0	6	6	Epithelial_cells	Epithelial_cells	10	0.0110658	Epi_normal
AGTTCCCAGTGCGCTC-1_1T	1T	3598	1545	1T	tumor	3.30556	0	0	0	T_cells	T_cells	25	0.00584289	Epi_normal
AGTTCCCGTCTACATG-1_1T	1T	4207	1997	1T	tumor	19.5295	0	6	6	Epithelial_cells	Epithelial_cells	20	0.0219319	Malignant
AGTTCGACACCAACAT-1_1T	1T	4341	1476	1T	tumor	1.96477	0	1	1	T_cells	T_cells	0	0.0100338	Epi_normal
AGTTCGAGTGACCGAA-1_1T	1T	4914	1532	1T	tumor	5.62704	0	0	0	T_cells	T_cells	0	0.0100338	Epi_normal
AGTTCGATCAGGAAAT-1_1T	1T	3802	1574	1T	tumor	4.06258	0	1	1	T_cells	T_cells	2	0.00571414	Epi_normal
ATACCGAAGCGTGCCT-1_1T	1T	3380	1509	1T	tumor	3.1796	0	1	1	T_cells	T_cells	5	0.00828279	Epi_normal
ATACCGACATGGGTCC-1_1T	1T	3755	1290	1T	tumor	1.95822	0	0	0	T_cells	T_cells	0	0.0100338	Epi_normal
ATACCGACATGTTTGG-1_1T	1T	6050	1846	1T	tumor	2.49799	0	0	0	T_cells	T_cells	26	0.00643538	Epi_normal
ATACCGAGTAATGATG-1_1T	1T	5357	2077	1T	tumor	2.86491	0	1	1	T_cells	T_cells	0	0.0100338	Epi_normal
ATACCGAGTCACTCGG-1_1T	1T	3300	1378	1T	tumor	3.16901	0	0	0	T_cells	T_cells	5	0.00828279	Epi_normal
ATACCTTTCGGACAAG-1_1T	1T	3139	1434	1T	tumor	2.60627	0	0	0	T_cells	T_cells	2	0.00571414	Epi_normal
ATACCTTTCGTCTAAG-1_1T	1T	1027	527	1T	tumor	8.71111	0	16	16	Epithelial_cells	Epithelial_cells	3	0.00969535	Epi_normal
ATACTTCAGCGCCCAT-1_1T	1T	7393	2041	1T	tumor	4.31012	0	0	0	T_cells	T_cells	0	0.0100338	Epi_normal
ATAGACCGTGAATATG-1_1T	1T	4597	1326	1T	tumor	6.06866	0	0	0	T_cells	T_cells	0	0.0100338	Epi_normal
ATAGACCTCACATACG-1_1T	1T	6467	2312	1T	tumor	4.4474	0	1	1	T_cells	T_cells	13	0.00780316	Epi_normal
ATAGACCTCACTACTT-1_1T	1T	938	599	1T	tumor	0.845666	0	0	0	T_cells	T_cells	1	0.00626604	Epi_normal
ATAGAGAAGTTACGGG-1_1T	1T	3580	1624	1T	tumor	6.0614	0	0	0	T_cells	T_cells	18	0.00761473	Epi_normal
ATAGAGATCCGATAAC-1_1T	1T	1095	576	1T	tumor	10.3194	0	0	0	T_cells	T_cells	1	0.00626604	Epi_normal
ATAGGCTCAGTGTACT-1_1T	1T	1678	1069	1T	tumor	0.0595593	0	6	6	Epithelial_cells	Epithelial_cells	20	0.0219319	Malignant
ATAGGCTGTATGAGCG-1_1T	1T	6628	2723	1T	tumor	3.92811	0	1	1	T_cells	T_cells	5	0.00828279	Epi_normal
ATAGGCTGTCCAAAGG-1_1T	1T	5635	2121	1T	tumor	3.14541	0	0	0	T_cells	T_cells	0	0.0100338	Epi_normal
ATAGGCTGTCGTGGAA-1_1T	1T	6063	2220	1T	tumor	4.89412	0	1	1	T_cells	T_cells	14	0.00858151	Epi_normal
ATATCCTGTCCGGACT-1_1T	1T	4096	1651	1T	tumor	1.65666	0	1	1	T_cells	T_cells	0	0.0100338	Epi_normal
ATATCCTTCAGTCTTT-1_1T	1T	4351	1930	1T	tumor	5	0	1	1	T_cells	T_cells	0	0.0100338	Epi_normal
ATCACAGCACCGAATT-1_1T	1T	5362	2034	1T	tumor	4.77713	0	0	0	T_cells	T_cells	0	0.0100338	Epi_normal
ATCACGACAATTAGGA-1_1T	1T	10493	3119	1T	tumor	8.96235	0	1	1	T_cells	T_cells	25	0.00584289	Epi_normal
ATCACTTCAAGACCTT-1_1T	1T	5836	2177	1T	tumor	1.58516	0	1	1	T_cells	T_cells	13	0.00780316	Epi_normal
ATCACTTGTACACGTT-1_1T	1T	3935	1518	1T	tumor	4.4439	0	0	0	T_cells	T_cells	1	0.00626604	Epi_normal
ATCACTTTCACCGGGT-1_1T	1T	10589	2883	1T	tumor	2.52232	0	0	0	T_cells	T_cells	0	0.0100338	Epi_normal
ATCACTTTCCAAGCAT-1_1T	1T	3068	1158	1T	tumor	2.84991	0	0	0	T_cells	T_cells	13	0.00780316	Epi_normal
ATCAGGTAGGTAGCAC-1_1T	1T	3456	1706	1T	tumor	4.0533	0	1	1	T_cells	T_cells	18	0.00761473	Epi_normal
ATCAGGTCATTGAGGG-1_1T	1T	3617	1405	1T	tumor	5.28934	0	1	1	T_cells	T_cells	5	0.00828279	Epi_normal
ATCATTCAGCAACAGC-1_1T	1T	7777	2839	1T	tumor	3.28317	0	1	1	T_cells	T_cells	4	0.00873212	Epi_normal
ATCATTCCATTGTCGA-1_1T	1T	2080	1296	1T	tumor	3.30079	0	1	1	T_cells	T_cells	1	0.00626604	Epi_normal
ATCATTCGTTACACAC-1_1T	1T	2921	1269	1T	tumor	7.47545	0	1	1	T_cells	T_cells	0	0.0100338	Epi_normal
ATCCATTGTACGATTC-1_1T	1T	6271	2388	1T	tumor	3.38931	0	0	0	T_cells	T_cells	16	0.00796094	Epi_normal
ATCCCTGAGCCTGAAG-1_1T	1T	4691	1469	1T	tumor	9.80581	0	0	0	T_cells	T_cells	0	0.0100338	Epi_normal
ATCCCTGCACTCCGGA-1_1T	1T	4790	1737	1T	tumor	3.01681	0	1	1	T_cells	T_cells	4	0.00873212	Epi_normal
ATCGATGGTCCCTGTT-1_1T	1T	5218	1862	1T	tumor	6.85469	0	1	1	T_cells	T_cells	0	0.0100338	Epi_normal
ATCGCCTCAGTTGCGC-1_1T	1T	6288	2305	1T	tumor	3.95601	0	0	0	T_cells	T_cells	2	0.00571414	Epi_normal
ATCGGATAGGTTCATC-1_1T	1T	3563	1512	1T	tumor	1.65609	0	1	1	T_cells	T_cells	4	0.00873212	Epi_normal
ATCGGATCACCTATCC-1_1T	1T	4125	2053	1T	tumor	2.98683	0	1	1	T_cells	T_cells	14	0.00858151	Epi_normal
ATCGGCGAGTAGAGTT-1_1T	1T	3046	1233	1T	tumor	4.75297	0	0	0	T_cells	T_cells	26	0.00643538	Epi_normal
ATCGGCGCATGTTCAG-1_1T	1T	3562	1229	1T	tumor	5.5423	0	0	0	T_cells	T_cells	0	0.0100338	Epi_normal
ATCGTCCAGTGCCGAA-1_1T	1T	5889	1920	1T	tumor	2.67724	0	0	0	T_cells	T_cells	13	0.00780316	Epi_normal
ATCGTCCCAGAATTCC-1_1T	1T	5759	1996	1T	tumor	9.46392	0	0	0	T_cells	T_cells	0	0.0100338	Epi_normal
ATCGTGAAGCGGATCA-1_1T	1T	12507	4181	1T	tumor	17.3801	0	6	6	Epithelial_cells	Epithelial_cells	20	0.0219319	Malignant
ATCGTGAAGGCACAAC-1_1T	1T	1999	972	1T	tumor	4.94532	0	0	0	T_cells	T_cells	0	0.0100338	Epi_normal
ATCGTGACAATTGAAG-1_1T	1T	6017	1572	1T	tumor	3.57372	0	0	0	T_cells	T_cells	0	0.0100338	Epi_normal
ATCGTGACACAAATAG-1_1T	1T	5086	1870	1T	tumor	3.85633	0	0	0	T_cells	T_cells	13	0.00780316	Epi_normal
ATCGTGACAGAACCGA-1_1T	1T	13635	3774	1T	tumor	3.96535	0	1	1	T_cells	T_cells	14	0.00858151	Epi_normal
ATCTCTATCGCTTACC-1_1T	1T	9178	3072	1T	tumor	5.16636	0	1	1	T_cells	T_cells	0	0.0100338	Epi_normal
ATGAAAGAGACTTAAG-1_1T	1T	6401	2384	1T	tumor	5.68734	0	0	0	T_cells	T_cells	5	0.00828279	Epi_normal
ATGAAAGCATCATCCC-1_1T	1T	1831	999	1T	tumor	0.272331	0	5	5	Epithelial_cells	Epithelial_cells	20	0.0219319	Malignant
ATGAAAGTCAACACCA-1_1T	1T	4829	1647	1T	tumor	4.24351	0	1	1	T_cells	T_cells	0	0.0100338	Epi_normal
ATGACCAAGGTTCTAC-1_1T	1T	9514	3189	1T	tumor	3.6557	0	1	1	T_cells	T_cells	4	0.00873212	Epi_normal
ATGACCACACGACGCT-1_1T	1T	898	688	1T	tumor	11.4398	0	0	0	T_cells	T_cells	1	0.00626604	Epi_normal
ATGACCATCAGGTAAA-1_1T	1T	13816	3893	1T	tumor	3.33706	0.00699594	1	1	T_cells	T_cells	0	0.0100338	Epi_normal
ATGAGGGAGATCACCT-1_1T	1T	2611	1183	1T	tumor	2.75503	0.0372301	1	1	T_cells	T_cells	15	0.00569513	Epi_normal
ATGAGGGCATGTCGTA-1_1T	1T	4026	1426	1T	tumor	4.97994	0	0	0	T_cells	T_cells	1	0.00626604	Epi_normal
ATGAGGGTCTTAGCTT-1_1T	1T	5797	1701	1T	tumor	2.37454	0	0	0	T_cells	T_cells	0	0.0100338	Epi_normal
ATGAGTCCACGGTGAA-1_1T	1T	5113	1629	1T	tumor	6.62893	0	1	1	T_cells	T_cells	0	0.0100338	Epi_normal
ATGAGTCCATGACCCG-1_1T	1T	13413	2980	1T	tumor	0.0149087	0	6	6	Epithelial_cells	Epithelial_cells	20	0.0219319	Malignant
ATGAGTCGTCAAGCGA-1_1T	1T	4937	2089	1T	tumor	3.34769	0	1	1	T_cells	T_cells	0	0.0100338	Epi_normal
ATGAGTCGTGGACAGT-1_1T	1T	8884	2924	1T	tumor	4.29818	0	1	1	T_cells	T_cells	16	0.00796094	Epi_normal
ATGAGTCGTTAGAGAT-1_1T	1T	3674	1439	1T	tumor	4.39761	0	0	0	T_cells	T_cells	0	0.0100338	Epi_normal
ATGAGTCTCCGTAGTA-1_1T	1T	5570	1738	1T	tumor	3.18095	0	0	0	T_cells	T_cells	0	0.0100338	Epi_normal
ATGAGTCTCGTTGCCT-1_1T	1T	3992	1433	1T	tumor	9.86679	0	1	1	T_cells	T_cells	23	0.004874	Epi_normal
ATGATCGGTGATAGAT-1_1T	1T	4216	2001	1T	tumor	1.21837	0	1	1	T_cells	T_cells	5	0.00828279	Epi_normal
ATGATCGGTTTCTTAC-1_1T	1T	3572	1466	1T	tumor	7.48511	0	0	0	T_cells	T_cells	13	0.00780316	Epi_normal
ATGCCTCAGATGCGAC-1_1T	1T	4185	1560	1T	tumor	3.83732	0	0	0	T_cells	T_cells	0	0.0100338	Epi_normal
ATGCCTCGTGGGATTG-1_1T	1T	3533	1579	1T	tumor	1.50544	0	1	1	T_cells	T_cells	0	0.0100338	Epi_normal
ATGCGATAGCAACTCT-1_1T	1T	3832	1847	1T	tumor	16.2221	0	0	0	T_cells	T_cells	0	0.0100338	Epi_normal
ATGCGATAGCGCTGCT-1_1T	1T	7629	2489	1T	tumor	4.98194	0	0	0	T_cells	T_cells	0	0.0100338	Epi_normal
ATGCGATAGTTGTCGT-1_1T	1T	15257	4249	1T	tumor	5.87328	0	1	1	T_cells	T_cells	4	0.00873212	Epi_normal
ATGGAGGGTACGATCT-1_1T	1T	5761	2436	1T	tumor	3.4685	0	1	1	T_cells	T_cells	5	0.00828279	Epi_normal
ATGGAGGGTATGGTTC-1_1T	1T	3250	1585	1T	tumor	6.01504	0	1	1	T_cells	T_cells	0	0.0100338	Epi_normal
ATGGATCGTGGTTTGT-1_1T	1T	4894	1446	1T	tumor	3.81289	0	0	0	T_cells	T_cells	26	0.00643538	Epi_normal
ATGGGAGAGGACTTCT-1_1T	1T	6356	2002	1T	tumor	3.37489	0	1	1	T_cells	T_cells	25	0.00584289	Epi_normal
ATGGGAGTCCGCCTAT-1_1T	1T	5733	1958	1T	tumor	3.20783	0	0	0	T_cells	T_cells	2	0.00571414	Epi_normal
ATGGGTTCAGGAATAT-1_1T	1T	4062	1324	1T	tumor	3.35475	0	0	0	T_cells	T_cells	2	0.00571414	Epi_normal
ATGGGTTCATGTGGCC-1_1T	1T	1569	765	1T	tumor	14.0274	0	0	0	T_cells	T_cells	1	0.00626604	Epi_normal
ATGGGTTGTGCCTGCA-1_1T	1T	4733	2088	1T	tumor	2.49279	0	1	1	T_cells	T_cells	22	0.00499652	Epi_normal
ATGGGTTTCCACGTCT-1_1T	1T	3855	1386	1T	tumor	5.16605	0	0	0	T_cells	T_cells	5	0.00828279	Epi_normal
ATGGTTGAGGAGACCT-1_1T	1T	4190	1529	1T	tumor	3.12139	0	0	0	T_cells	T_cells	0	0.0100338	Epi_normal
ATGGTTGCAAACGAGC-1_1T	1T	3529	1337	1T	tumor	4.4667	0	0	0	T_cells	T_cells	2	0.00571414	Epi_normal
ATGGTTGCACCGTCTT-1_1T	1T	974	689	1T	tumor	0.204918	0	10	10	Epithelial_cells	Epithelial_cells	20	0.0219319	Malignant
ATGTCCCCAATCTCTT-1_1T	1T	4540	1365	1T	tumor	3.32198	0	1	1	T_cells	T_cells	21	0.0064462	Epi_normal
ATGTCTTAGAGGCTGT-1_1T	1T	8275	1635	1T	tumor	0.0362406	0	5	5	Epithelial_cells	Epithelial_cells	8	0.0137434	Epi_normal
ATGTCTTCACGCGGTT-1_1T	1T	11803	3332	1T	tumor	2.97575	0	1	1	T_cells	T_cells	0	0.0100338	Epi_normal
ATGTCTTGTTCTCAGA-1_1T	1T	1883	603	1T	tumor	5.61404	0	5	5	Epithelial_cells	Epithelial_cells	3	0.00969535	Epi_normal
ATGTCTTTCCGGCTTT-1_1T	1T	4237	1686	1T	tumor	3.15429	0	0	0	T_cells	T_cells	2	0.00571414	Epi_normal
ATTACTCAGAGCACTG-1_1T	1T	3008	1034	1T	tumor	4.29526	0	0	0	T_cells	T_cells	13	0.00780316	Epi_normal
ATTACTCAGGTTGAGC-1_1T	1T	818	372	1T	tumor	12.2318	0	0	0	T_cells	T_cells	1	0.00626604	Epi_normal
ATTACTCCAAGGAGTC-1_1T	1T	3891	1615	1T	tumor	2.08858	0	1	1	T_cells	T_cells	2	0.00571414	Epi_normal
ATTACTCCACTGAATC-1_1T	1T	6661	2188	1T	tumor	6.40719	0	0	0	T_cells	T_cells	0	0.0100338	Epi_normal
ATTATCCCATTGCTTT-1_1T	1T	5946	2510	1T	tumor	12.8025	0	6	6	Epithelial_cells	Epithelial_cells	20	0.0219319	Malignant
ATTATCCTCATCTATC-1_1T	1T	6631	2180	1T	tumor	2.39918	0	0	0	T_cells	T_cells	0	0.0100338	Epi_normal
ATTCACTAGGCTTAAA-1_1T	1T	4999	1345	1T	tumor	4.85344	0	0	0	T_cells	T_cells	2	0.00571414	Epi_normal
ATTCACTGTTATCTGG-1_1T	1T	4506	1771	1T	tumor	5.65327	0	0	0	T_cells	T_cells	0	0.0100338	Epi_normal
ATTCACTTCCCTTTGG-1_1T	1T	4482	1702	1T	tumor	4.82056	0	1	1	T_cells	T_cells	0	0.0100338	Epi_normal
ATTCAGGCACGTATAC-1_1T	1T	869	545	1T	tumor	0.45819	0	13	13	Epithelial_cells	Epithelial_cells	1	0.00626604	Epi_normal
ATTCAGGGTAGCCCTG-1_1T	1T	6078	1842	1T	tumor	3.26277	0	0	0	T_cells	T_cells	0	0.0100338	Epi_normal
ATTCAGGGTTTGGAAA-1_1T	1T	872	546	1T	tumor	0.228833	0	13	13	Epithelial_cells	Epithelial_cells	1	0.00626604	Epi_normal
ATTCAGGTCTTAGCTT-1_1T	1T	5891	1798	1T	tumor	3.02881	0	1	1	T_cells	T_cells	5	0.00828279	Epi_normal
ATTCCATCAACTCATG-1_1T	1T	3545	1270	1T	tumor	0.309336	0	5	5	Epithelial_cells	Epithelial_cells	20	0.0219319	Malignant
ATTCCATCACAGAAGC-1_1T	1T	2290	1040	1T	tumor	0.304745	0	6	6	Epithelial_cells	Epithelial_cells	20	0.0219319	Malignant
ATTCCATGTGATTGGG-1_1T	1T	4509	1512	1T	tumor	6.93498	0	0	0	T_cells	T_cells	0	0.0100338	Epi_normal
ATTCCATTCTGTAAGC-1_1T	1T	5273	2047	1T	tumor	2.02527	0	1	1	T_cells	T_cells	0	0.0100338	Epi_normal
ATTCCCGAGGAGGTTC-1_1T	1T	5157	1858	1T	tumor	2.73482	0	0	0	T_cells	T_cells	5	0.00828279	Epi_normal
ATTCCCGAGTGTTCAC-1_1T	1T	4455	1927	1T	tumor	2.98345	0	1	1	T_cells	T_cells	4	0.00873212	Epi_normal
ATTCGTTAGTTAACGA-1_1T	1T	6084	2338	1T	tumor	5.21888	0	0	0	T_cells	T_cells	0	0.0100338	Epi_normal
ATTCTACAGCCTGAAG-1_1T	1T	16312	3185	1T	tumor	2.48102	0	0	0	T_cells	T_cells	13	0.00780316	Epi_normal
ATTCTACCAATGTTGC-1_1T	1T	6056	1830	1T	tumor	2.16478	0	0	0	T_cells	T_cells	0	0.0100338	Epi_normal
ATTCTACCATGGGTTT-1_1T	1T	4547	1879	1T	tumor	7.43078	0	0	0	T_cells	T_cells	0	0.0100338	Epi_normal
ATTCTACGTCGACGCT-1_1T	1T	3528	1520	1T	tumor	1.34228	0	1	1	T_cells	T_cells	16	0.00796094	Epi_normal
ATTCTTGCATCCAACA-1_1T	1T	5319	2062	1T	tumor	7.57602	0	0	0	T_cells	T_cells	13	0.00780316	Epi_normal
ATTCTTGTCACACCGG-1_1T	1T	7397	2692	1T	tumor	6.23653	0	0	0	T_cells	T_cells	0	0.0100338	Epi_normal
ATTGGGTCATGAGATA-1_1T	1T	11061	3509	1T	tumor	3.25374	0	1	1	T_cells	T_cells	4	0.00873212	Epi_normal
ATTGGGTGTCTCCTGT-1_1T	1T	3824	1416	1T	tumor	0.0261438	0	6	6	Epithelial_cells	Epithelial_cells	20	0.0219319	Malignant
ATTGGGTTCGAACTCA-1_1T	1T	6044	2184	1T	tumor	2.07388	0	0	0	T_cells	T_cells	13	0.00780316	Epi_normal
ATTGTTCAGGTAGATT-1_1T	1T	1338	713	1T	tumor	8.04124	0	1	1	T_cells	T_cells	1	0.00626604	Epi_normal
ATTGTTCAGTTCTACG-1_1T	1T	682	452	1T	tumor	0.146413	0	13	13	Epithelial_cells	Epithelial_cells	1	0.00626604	Epi_normal
ATTGTTCCAATCGAAA-1_1T	1T	8022	2540	1T	tumor	5.3563	0	1	1	T_cells	T_cells	25	0.00584289	Epi_normal
ATTGTTCTCGCCAGTG-1_1T	1T	6770	2129	1T	tumor	3.2719	0	0	0	T_cells	T_cells	14	0.00858151	Epi_normal
ATTTACCAGCACCCAC-1_1T	1T	585	290	1T	tumor	4.22764	0.650407	0	0	T_cells	T_cells	1	0.00626604	Epi_normal
ATTTACCAGTCTGTAC-1_1T	1T	5083	1777	1T	tumor	2.79212	0	0	0	T_cells	T_cells	15	0.00569513	Epi_normal
ATTTACCCATCTTTCA-1_1T	1T	4050	1733	1T	tumor	5.87962	0	0	0	T_cells	T_cells	0	0.0100338	Epi_normal
ATTTACCGTGGTCCGT-1_1T	1T	3837	1520	1T	tumor	5.93283	0	0	0	T_cells	T_cells	0	0.0100338	Epi_normal
ATTTACCTCGTACCTC-1_1T	1T	3321	1534	1T	tumor	7.00084	0	0	0	T_cells	T_cells	26	0.00643538	Epi_normal
ATTTCACGTGCCCGTA-1_1T	1T	5297	1691	1T	tumor	5.6466	0	0	0	T_cells	T_cells	2	0.00571414	Epi_normal
ATTTCTGAGGGAGGCA-1_1T	1T	5343	2074	1T	tumor	3.851	0	1	1	T_cells	T_cells	5	0.00828279	Epi_normal
ATTTCTGAGGGCTAAC-1_1T	1T	2290	1174	1T	tumor	6.14754	0	1	1	T_cells	T_cells	0	0.0100338	Epi_normal
ATTTCTGCACCCTGTT-1_1T	1T	6233	2672	1T	tumor	3.51393	0	1	1	T_cells	T_cells	0	0.0100338	Epi_normal
ATTTCTGGTGATCATC-1_1T	1T	6743	2824	1T	tumor	2.10511	0	1	1	T_cells	T_cells	0	0.0100338	Epi_normal
ATTTCTGTCCAGTGTA-1_1T	1T	1105	684	1T	tumor	0.0904159	0	6	6	Epithelial_cells	Epithelial_cells	20	0.0219319	Malignant
CAAAGAAAGATCCGAG-1_1T	1T	10116	3169	1T	tumor	5.62552	0	1	1	T_cells	T_cells	18	0.00761473	Epi_normal
CAAAGAACACACGTGC-1_1T	1T	4203	1584	1T	tumor	2.66327	0	0	0	T_cells	T_cells	4	0.00873212	Epi_normal
CAAAGAATCGCAATTG-1_1T	1T	14344	3802	1T	tumor	5.50102	0	1	1	T_cells	T_cells	4	0.00873212	Epi_normal
CAACAGTGTATGGGAC-1_1T	1T	3825	1550	1T	tumor	3.0664	0	0	0	T_cells	T_cells	0	0.0100338	Epi_normal
CAACAGTGTCTCTCCA-1_1T	1T	5081	2174	1T	tumor	2.19442	0	1	1	T_cells	T_cells	0	0.0100338	Epi_normal
CAACAGTTCGATCCAA-1_1T	1T	13307	3386	1T	tumor	4.11443	0	0	0	T_cells	T_cells	0	0.0100338	Epi_normal
CAACCAAGTCGTCATA-1_1T	1T	4268	1853	1T	tumor	6.21841	0	0	0	T_cells	T_cells	13	0.00780316	Epi_normal
CAACCTCAGCACACCC-1_1T	1T	3961	1538	1T	tumor	4.30056	0	0	0	T_cells	T_cells	1	0.00626604	Epi_normal
CAACCTCGTTGACGGA-1_1T	1T	624	394	1T	tumor	12.8492	0	0	0	T_cells	T_cells	21	0.0064462	Epi_normal
CAACGATCACACACGC-1_1T	1T	1547	771	1T	tumor	0.0645995	0	13	13	Epithelial_cells	Epithelial_cells	20	0.0219319	Malignant
CAACGATTCCTTCGAC-1_1T	1T	3582	1823	1T	tumor	6.23037	0	1	1	T_cells	T_cells	0	0.0100338	Epi_normal
CAACGGCCACCTCAGG-1_1T	1T	4528	1768	1T	tumor	4.77392	0	0	0	T_cells	T_cells	23	0.004874	Epi_normal
CAACGGCTCCTATGGA-1_1T	1T	8832	3150	1T	tumor	1.67001	0	1	1	T_cells	T_cells	0	0.0100338	Epi_normal
CAAGACTGTATGCAAA-1_1T	1T	9535	3089	1T	tumor	5.31281	0	1	1	T_cells	T_cells	18	0.00761473	Epi_normal
CAAGACTTCTCGTTTA-1_1T	1T	4526	1954	1T	tumor	3.10426	0	1	1	T_cells	T_cells	6	0.0041056	Epi_normal
CAAGAGGCAGGTTCCG-1_1T	1T	4656	1882	1T	tumor	2.95957	0	1	1	T_cells	T_cells	0	0.0100338	Epi_normal
CAAGAGGGTTTCGGCG-1_1T	1T	5023	1503	1T	tumor	5.4049	0	0	0	T_cells	T_cells	14	0.00858151	Epi_normal
CAAGCTAAGATGACCG-1_1T	1T	5657	2503	1T	tumor	3.62862	0	1	1	T_cells	T_cells	0	0.0100338	Epi_normal
CAAGCTAAGGAACGAA-1_1T	1T	4209	1566	1T	tumor	3.96988	0	1	1	T_cells	T_cells	5	0.00828279	Epi_normal
CAAGCTACATTCGATG-1_1T	1T	4472	1621	1T	tumor	7.02703	0	1	1	T_cells	T_cells	2	0.00571414	Epi_normal
CAAGCTAGTCGGTAAG-1_1T	1T	3289	1345	1T	tumor	6.8272	0	0	0	T_cells	T_cells	14	0.00858151	Epi_normal
CAAGGGAAGTTGGAAT-1_1T	1T	6942	2161	1T	tumor	3.81045	0	0	0	T_cells	T_cells	4	0.00873212	Epi_normal
CAAGGGAGTACCGCGT-1_1T	1T	2759	1336	1T	tumor	3.63255	0	1	1	T_cells	T_cells	5	0.00828279	Epi_normal
CAATACGGTCGTCGGT-1_1T	1T	4235	1874	1T	tumor	1.87674	0	1	1	T_cells	T_cells	5	0.00828279	Epi_normal
CAATACGTCCCGGTAG-1_1T	1T	16455	4680	1T	tumor	2.0594	0	6	6	Epithelial_cells	Epithelial_cells	20	0.0219319	Malignant
CAATCGAGTAGTACGG-1_1T	1T	7737	2800	1T	tumor	5.7383	0	1	1	T_cells	T_cells	5	0.00828279	Epi_normal
CAATGACAGACCATAA-1_1T	1T	10529	2893	1T	tumor	2.60821	0.00924898	0	0	T_cells	T_cells	0	0.0100338	Epi_normal
CAATGACAGGTTCATC-1_1T	1T	5324	2294	1T	tumor	2.36567	0	1	1	T_cells	T_cells	14	0.00858151	Epi_normal
CAATGACCACCAATTG-1_1T	1T	2276	1007	1T	tumor	1.5145	0	13	13	Epithelial_cells	Epithelial_cells	20	0.0219319	Malignant
CAATGACGTATGTGTC-1_1T	1T	2765	1102	1T	tumor	2.15853	0	0	0	T_cells	T_cells	12	0.00516358	Epi_normal
CAATTTCAGCAGGCTA-1_1T	1T	6677	2216	1T	tumor	7.14782	0	0	0	T_cells	T_cells	18	0.00761473	Epi_normal
CAATTTCCACTGGCGT-1_1T	1T	1872	953	1T	tumor	7.9646	0	0	0	T_cells	T_cells	4	0.00873212	Epi_normal
CAATTTCGTTTCCCAC-1_1T	1T	4323	1586	1T	tumor	5.79647	0	0	0	T_cells	T_cells	6	0.0041056	Epi_normal
CAATTTCTCACCCTCA-1_1T	1T	693	473	1T	tumor	0.144092	0	13	13	Epithelial_cells	Epithelial_cells	1	0.00626604	Epi_normal
CAATTTCTCCCACAGG-1_1T	1T	5203	2066	1T	tumor	1.9412	0	1	1	T_cells	T_cells	6	0.0041056	Epi_normal
CAATTTCTCTCACTCG-1_1T	1T	4659	1584	1T	tumor	5.4586	0	0	0	T_cells	T_cells	22	0.00499652	Epi_normal
CACAACAAGCATGCGA-1_1T	1T	8551	2404	1T	tumor	3.41127	0	0	0	T_cells	T_cells	1	0.00626604	Epi_normal
CACAACACAAGAGGCT-1_1T	1T	8890	2842	1T	tumor	3.40106	0	0	0	T_cells	T_cells	4	0.00873212	Epi_normal
CACAACAGTGTCTTGA-1_1T	1T	568	369	1T	tumor	8.53462	0	0	0	T_cells	T_cells	1	0.00626604	Epi_normal
CACACAAAGCGAGAAA-1_1T	1T	11205	2855	1T	tumor	4.30438	0	0	0	T_cells	T_cells	22	0.00499652	Epi_normal
CACACAACAAGTGACG-1_1T	1T	13087	3842	1T	tumor	6.0382	0	6	6	Epithelial_cells	Epithelial_cells	10	0.0110658	Epi_normal
CACACAAGTCCAAGAG-1_1T	1T	5470	2079	1T	tumor	6.0783	0	0	0	T_cells	T_cells	0	0.0100338	Epi_normal
CACAGATCAAGACCGA-1_1T	1T	5994	2091	1T	tumor	4.91751	0	1	1	T_cells	T_cells	5	0.00828279	Epi_normal
CACAGATCAGAACTTC-1_1T	1T	3214	1302	1T	tumor	9.7191	0	1	1	T_cells	T_cells	8	0.0137434	Epi_normal
CACAGATTCAAGAGGC-1_1T	1T	3062	1278	1T	tumor	6.01596	0	1	1	T_cells	T_cells	2	0.00571414	Epi_normal
CACAGATTCCTTCTAA-1_1T	1T	3781	1669	1T	tumor	8.49468	0	1	1	T_cells	T_cells	16	0.00796094	Epi_normal
CACAGGCAGCATGGGT-1_1T	1T	11719	3601	1T	tumor	11.4344	0	6	6	Epithelial_cells	Epithelial_cells	20	0.0219319	Malignant
CACAGGCCACGGATCC-1_1T	1T	3194	1347	1T	tumor	3.3293	0	0	0	T_cells	T_cells	14	0.00858151	Epi_normal
CACAGGCCAGTCGGAA-1_1T	1T	4095	1550	1T	tumor	4.50093	0	1	1	T_cells	T_cells	2	0.00571414	Epi_normal
CACAGGCTCCCATGGG-1_1T	1T	4828	1611	1T	tumor	2.18801	0	0	0	T_cells	T_cells	0	0.0100338	Epi_normal
CACATGAAGGGTTAAT-1_1T	1T	1432	825	1T	tumor	0.555556	0	13	13	Epithelial_cells	Epithelial_cells	20	0.0219319	Malignant
CACATGACAAGGTCTT-1_1T	1T	3113	1146	1T	tumor	6.17842	0	0	0	T_cells	T_cells	15	0.00569513	Epi_normal
CACATGACACCTGCAG-1_1T	1T	7344	2650	1T	tumor	5.74949	0	1	1	T_cells	T_cells	4	0.00873212	Epi_normal
CACATGAGTTAGGGAC-1_1T	1T	2146	931	1T	tumor	4.79148	0	0	0	T_cells	T_cells	5	0.00828279	Epi_normal
CACCAAAAGTACCATC-1_1T	1T	5770	2263	1T	tumor	9.3907	0	1	1	T_cells	T_cells	0	0.0100338	Epi_normal
CACCGTTAGGATACCG-1_1T	1T	5028	1896	1T	tumor	1.41176	0	0	0	T_cells	T_cells	0	0.0100338	Epi_normal
CACCGTTGTCGGCTAC-1_1T	1T	8599	3110	1T	tumor	7.67662	0	0	0	T_cells	T_cells	0	0.0100338	Epi_normal
CACGAATCATCTCATT-1_1T	1T	5183	1880	1T	tumor	5.22948	0	0	0	T_cells	T_cells	0	0.0100338	Epi_normal
CACGAATGTCTATGAC-1_1T	1T	30170	4883	1T	tumor	0.00994266	0	6	6	Epithelial_cells	Epithelial_cells	20	0.0219319	Malignant
CACGGGTCATGCGTGC-1_1T	1T	6721	2156	1T	tumor	3.2532	0	0	0	T_cells	T_cells	2	0.00571414	Epi_normal
CACGGGTGTTATCTTC-1_1T	1T	1730	793	1T	tumor	6.38528	0	0	0	T_cells	T_cells	1	0.00626604	Epi_normal
CACGGGTGTTGTCAGT-1_1T	1T	807	553	1T	tumor	15.142	0	0	0	T_cells	T_cells	1	0.00626604	Epi_normal
CACGTGGAGGAGCTGT-1_1T	1T	3641	1409	1T	tumor	2.95842	0	1	1	T_cells	T_cells	0	0.0100338	Epi_normal
CACGTGGTCGCGATCG-1_1T	1T	1960	908	1T	tumor	0.70922	0	6	6	Epithelial_cells	Epithelial_cells	20	0.0219319	Malignant
CACGTTCAGGTAAACT-1_1T	1T	5307	2068	1T	tumor	6.87599	0.0350816	0	0	T_cells	T_cells	16	0.00796094	Epi_normal
CACGTTCTCATTACCT-1_1T	1T	4672	1859	1T	tumor	2.94973	0	1	1	T_cells	T_cells	2	0.00571414	Epi_normal
CACGTTCTCTGCGGAC-1_1T	1T	6498	1995	1T	tumor	8.33686	0	0	0	T_cells	T_cells	5	0.00828279	Epi_normal
CACTAAGAGCCTGGAA-1_1T	1T	3107	1274	1T	tumor	4.22318	0	1	1	T_cells	T_cells	0	0.0100338	Epi_normal
CACTAAGCAACAGTGG-1_1T	1T	7982	2756	1T	tumor	5.35926	0	1	1	T_cells	T_cells	0	0.0100338	Epi_normal
CACTAAGGTTAAGCAA-1_1T	1T	6417	2048	1T	tumor	7.90758	0	0	0	T_cells	T_cells	0	0.0100338	Epi_normal
CACTGGGGTAATGTGA-1_1T	1T	8348	2018	1T	tumor	3.97976	0	0	0	T_cells	T_cells	1	0.00626604	Epi_normal
CACTGGGTCGAGATGG-1_1T	1T	3603	1362	1T	tumor	1.9325	0	1	1	T_cells	T_cells	14	0.00858151	Epi_normal
CACTGTCCATCCCACT-1_1T	1T	5837	1790	1T	tumor	4.81083	0	1	1	T_cells	T_cells	24	0.00561387	Epi_normal
CACTTCGAGGATATGT-1_1T	1T	1484	780	1T	tumor	2.0462	0	1	1	T_cells	T_cells	8	0.0137434	Epi_normal
CACTTCGCAAGGTTGG-1_1T	1T	1468	797	1T	tumor	6.85279	0	0	0	T_cells	T_cells	1	0.00626604	Epi_normal
CACTTCGGTGTTACAC-1_1T	1T	8909	2470	1T	tumor	0.0673023	0	6	6	Epithelial_cells	Epithelial_cells	20	0.0219319	Malignant
CAGAGCCAGATTCGCT-1_1T	1T	5700	1929	1T	tumor	4.0727	0	0	0	T_cells	T_cells	23	0.004874	Epi_normal
CAGAGCCCAGACCGCT-1_1T	1T	3669	1397	1T	tumor	3.59958	0	0	0	T_cells	T_cells	0	0.0100338	Epi_normal
CAGAGCCGTGGTCTAT-1_1T	1T	3282	1599	1T	tumor	4.25904	0	1	1	T_cells	T_cells	4	0.00873212	Epi_normal
CAGATACAGGTTGAGC-1_1T	1T	3709	1450	1T	tumor	5.23761	0	0	0	T_cells	T_cells	25	0.00584289	Epi_normal
CAGATACTCCGGACGT-1_1T	1T	4240	1434	1T	tumor	5.77778	0	0	0	T_cells	T_cells	25	0.00584289	Epi_normal
CAGATCACATGACAAA-1_1T	1T	3315	1368	1T	tumor	2.21239	0	1	1	T_cells	T_cells	8	0.0137434	Epi_normal
CAGATCATCGCCTTGT-1_1T	1T	4912	1799	1T	tumor	3.83712	0	0	0	T_cells	T_cells	0	0.0100338	Epi_normal
CAGATTGCAACGTATC-1_1T	1T	2259	943	1T	tumor	4.60304	0	1	1	T_cells	T_cells	1	0.00626604	Epi_normal
CAGATTGTCATCCCGT-1_1T	1T	4005	1778	1T	tumor	3.05011	0	1	1	T_cells	T_cells	0	0.0100338	Epi_normal
CAGCAATGTCATATGC-1_1T	1T	5120	1836	1T	tumor	2.30872	0	0	0	T_cells	T_cells	0	0.0100338	Epi_normal
CAGCAATGTGTCACAT-1_1T	1T	5746	2030	1T	tumor	3.75209	0	1	1	T_cells	T_cells	2	0.00571414	Epi_normal
CAGCACGGTGTGTACT-1_1T	1T	5678	2111	1T	tumor	0.0352113	0	6	6	Epithelial_cells	Epithelial_cells	20	0.0219319	Malignant
CAGCAGCAGAGCATTA-1_1T	1T	5966	2163	1T	tumor	2.05221	0	0	0	T_cells	T_cells	0	0.0100338	Epi_normal
CAGCAGCCATTCCTCG-1_1T	1T	4468	1698	1T	tumor	2.84845	0	0	0	T_cells	T_cells	0	0.0100338	Epi_normal
CAGCAGCTCATAGACC-1_1T	1T	2733	1219	1T	tumor	1.61987	0	0	0	T_cells	T_cells	24	0.00561387	Epi_normal
CAGCCAGAGCACCGAA-1_1T	1T	19601	4205	1T	tumor	5.07531	0	0	0	T_cells	T_cells	13	0.00780316	Epi_normal
CAGCCAGCAATTGCTG-1_1T	1T	3895	1332	1T	tumor	3.32589	0	0	0	T_cells	T_cells	16	0.00796094	Epi_normal
CAGCCAGCACTCAGAT-1_1T	1T	1268	757	1T	tumor	0.860047	0	13	13	Epithelial_cells	Epithelial_cells	20	0.0219319	Malignant
CAGCCAGTCCTCGATC-1_1T	1T	9948	2995	1T	tumor	1.76755	0	1	1	T_cells	T_cells	0	0.0100338	Epi_normal
CAGCGTGAGCGGTAAC-1_1T	1T	5119	1543	1T	tumor	5.76215	0	0	0	T_cells	T_cells	21	0.0064462	Epi_normal
CAGCGTGCAAAGAACT-1_1T	1T	12389	4134	1T	tumor	8.37832	0.00739481	10	10	Epithelial_cells	Epithelial_cells	20	0.0219319	Malignant
CAGCGTGCACTCAGAT-1_1T	1T	4925	2054	1T	tumor	4.31319	0	1	1	T_cells	T_cells	0	0.0100338	Epi_normal
CAGCGTGCACTTGGGC-1_1T	1T	3232	1524	1T	tumor	11.1356	0	0	0	T_cells	T_cells	0	0.0100338	Epi_normal
CAGGCCAGTGTGTGGA-1_1T	1T	4588	1748	1T	tumor	7.02998	0.0202593	0	0	T_cells	T_cells	25	0.00584289	Epi_normal
CAGGCCATCGCTAAAC-1_1T	1T	3662	1449	1T	tumor	2.58047	0	1	1	T_cells	T_cells	13	0.00780316	Epi_normal
CAGGGCTAGAGGATGA-1_1T	1T	3556	1469	1T	tumor	5.19723	0.0266525	1	1	T_cells	T_cells	5	0.00828279	Epi_normal
CAGGGCTGTCAGTTTG-1_1T	1T	3264	1464	1T	tumor	5.66474	0	0	0	T_cells	T_cells	13	0.00780316	Epi_normal
CAGGGCTGTGATACAA-1_1T	1T	1856	975	1T	tumor	2.05805	0	0	0	T_cells	T_cells	8	0.0137434	Epi_normal
CAGGGCTTCATGGTAC-1_1T	1T	6571	2351	1T	tumor	4.49128	0	1	1	T_cells	T_cells	1	0.00626604	Epi_normal
CAGGGCTTCCTATTTG-1_1T	1T	3714	1377	1T	tumor	4.1301	0	0	0	T_cells	T_cells	4	0.00873212	Epi_normal
CAGGTATCACTGGAAG-1_1T	1T	7799	2441	1T	tumor	6.44194	0	1	1	T_cells	T_cells	0	0.0100338	Epi_normal
CAGGTATTCCGAGAAG-1_1T	1T	5339	2261	1T	tumor	3.12103	0	1	1	T_cells	T_cells	0	0.0100338	Epi_normal
CAGGTATTCTTGCAGA-1_1T	1T	2973	1367	1T	tumor	6.03666	0	0	0	T_cells	T_cells	8	0.0137434	Epi_normal
CAGTGCGCACGGGTAA-1_1T	1T	4299	1603	1T	tumor	4.38167	0	0	0	T_cells	T_cells	1	0.00626604	Epi_normal
CAGTGCGGTCGTTCAA-1_1T	1T	6575	2099	1T	tumor	8.40067	0	0	0	T_cells	T_cells	6	0.0041056	Epi_normal
CAGTGCGTCACAATGC-1_1T	1T	9958	2798	1T	tumor	1.72703	0	0	0	T_cells	T_cells	16	0.00796094	Epi_normal
CAGTTCCAGGAGTCTG-1_1T	1T	13792	3377	1T	tumor	2.78404	0.00704821	0	0	T_cells	T_cells	13	0.00780316	Epi_normal
CAGTTCCGTACAAGCG-1_1T	1T	6446	2191	1T	tumor	7.41166	0	1	1	T_cells	T_cells	13	0.00780316	Epi_normal
CATAAGCGTCGGCCTA-1_1T	1T	3206	1304	1T	tumor	8.2427	0	0	0	T_cells	T_cells	4	0.00873212	Epi_normal
CATAAGCTCACAAGGG-1_1T	1T	8145	2417	1T	tumor	1.15291	0	5	5	Epithelial_cells	Epithelial_cells	20	0.0219319	Malignant
CATACAGAGCCATTGT-1_1T	1T	5604	2059	1T	tumor	5.43368	0	0	0	T_cells	T_cells	4	0.00873212	Epi_normal
CATACAGGTGAGAGGG-1_1T	1T	24253	4538	1T	tumor	5.72206	0	6	6	Epithelial_cells	Epithelial_cells	20	0.0219319	Malignant
CATACCCGTCTCCTGT-1_1T	1T	3793	1428	1T	tumor	4.04756	0	0	0	T_cells	T_cells	1	0.00626604	Epi_normal
CATACCCTCTTTGCTA-1_1T	1T	6709	2090	1T	tumor	6.88411	0	0	0	T_cells	T_cells	0	0.0100338	Epi_normal
CATACTTCAGGCTCTG-1_1T	1T	5704	1939	1T	tumor	4.63133	0	0	0	T_cells	T_cells	0	0.0100338	Epi_normal
CATACTTCAGGTAGTG-1_1T	1T	3100	1544	1T	tumor	13.1653	0	1	1	T_cells	T_cells	4	0.00873212	Epi_normal
CATACTTGTATACCCA-1_1T	1T	4001	1607	1T	tumor	3.6832	0	1	1	T_cells	T_cells	22	0.00499652	Epi_normal
CATACTTGTTGGTGTT-1_1T	1T	5059	1883	1T	tumor	2.07123	0	1	1	T_cells	T_cells	0	0.0100338	Epi_normal
CATAGACCATCCCACT-1_1T	1T	7922	2783	1T	tumor	6.23742	0	1	1	T_cells	T_cells	0	0.0100338	Epi_normal
CATAGACTCGGATTAC-1_1T	1T	3576	1475	1T	tumor	5.64644	0	1	1	T_cells	T_cells	16	0.00796094	Epi_normal
CATCAAGAGTGCAACG-1_1T	1T	4076	1786	1T	tumor	3.70895	0	1	1	T_cells	T_cells	5	0.00828279	Epi_normal
CATCAAGCATGGACAG-1_1T	1T	5302	1781	1T	tumor	7.35628	0	0	0	T_cells	T_cells	0	0.0100338	Epi_normal
CATCAAGCATGGTACT-1_1T	1T	8773	2422	1T	tumor	3.95183	0.0109469	0	0	T_cells	T_cells	0	0.0100338	Epi_normal
CATCAAGGTCCGTACG-1_1T	1T	4157	1659	1T	tumor	3.0098	0	0	0	T_cells	T_cells	0	0.0100338	Epi_normal
CATCCACAGAACCCGA-1_1T	1T	1930	944	1T	tumor	8.57414	0	0	0	T_cells	T_cells	0	0.0100338	Epi_normal
CATCCACGTTACGGAG-1_1T	1T	8379	2856	1T	tumor	5.49289	0	1	1	T_cells	T_cells	18	0.00761473	Epi_normal
CATCCACGTTTATGCG-1_1T	1T	3286	1411	1T	tumor	5.43728	0.0287687	0	0	T_cells	T_cells	0	0.0100338	Epi_normal
CATCCCAGTAGTCTGT-1_1T	1T	4367	1892	1T	tumor	2.63041	0.0222916	1	1	T_cells	T_cells	4	0.00873212	Epi_normal
CATCCCATCTTCTGGC-1_1T	1T	5184	1904	1T	tumor	4.5128	0	1	1	T_cells	T_cells	2	0.00571414	Epi_normal
CATCGCTGTGTAAACA-1_1T	1T	11579	2809	1T	tumor	3.72495	0	0	0	T_cells	T_cells	0	0.0100338	Epi_normal
CATCGCTGTTTCGCTC-1_1T	1T	6565	1793	1T	tumor	2.43721	0	0	0	T_cells	T_cells	0	0.0100338	Epi_normal
CATCGGGAGATAACAC-1_1T	1T	3429	1492	1T	tumor	7.94631	0	0	0	T_cells	T_cells	13	0.00780316	Epi_normal
CATCGGGCACTGCGTG-1_1T	1T	4182	1408	1T	tumor	5.85322	0	1	1	T_cells	T_cells	16	0.00796094	Epi_normal
CATCGTCTCACAATGC-1_1T	1T	4484	1440	1T	tumor	0	0	5	5	Epithelial_cells	Epithelial_cells	20	0.0219319	Malignant
CATCGTCTCCTGTTGC-1_1T	1T	6539	2815	1T	tumor	3.35501	0	1	1	T_cells	T_cells	14	0.00858151	Epi_normal
CATGAGTTCTGTTCAT-1_1T	1T	4098	1580	1T	tumor	3.71241	0	1	1	T_cells	T_cells	0	0.0100338	Epi_normal
CATGCAATCCATCTGC-1_1T	1T	6552	2238	1T	tumor	3.33432	0	0	0	T_cells	T_cells	0	0.0100338	Epi_normal
CATGCAATCCGTTTCG-1_1T	1T	3891	1470	1T	tumor	2.28471	0.0251067	1	1	T_cells	T_cells	1	0.00626604	Epi_normal
CATGCCTCATCTCCCA-1_1T	1T	7594	2489	1T	tumor	3.55601	0	0	0	T_cells	T_cells	0	0.0100338	Epi_normal
CATGCGGAGCATATGA-1_1T	1T	4560	1517	1T	tumor	3.77637	0.021097	0	0	T_cells	T_cells	24	0.00561387	Epi_normal
CATGCGGCATAACTCG-1_1T	1T	26545	4602	1T	tumor	0.91452	0	5	5	Epithelial_cells	Epithelial_cells	20	0.0219319	Malignant
CATGCGGGTACTGTTG-1_1T	1T	16386	3685	1T	tumor	5.37622	0	1	1	T_cells	T_cells	14	0.00858151	Epi_normal
CATGCTCAGTCACTAC-1_1T	1T	7810	2301	1T	tumor	10.7734	0	0	0	T_cells	T_cells	0	0.0100338	Epi_normal
CATGCTCCAACACAAA-1_1T	1T	6313	2076	1T	tumor	3.97019	0	0	0	T_cells	T_cells	0	0.0100338	Epi_normal
CATGCTCTCAGGACGA-1_1T	1T	6108	2373	1T	tumor	3.06301	0	1	1	T_cells	T_cells	13	0.00780316	Epi_normal
CATGCTCTCAGTGATC-1_1T	1T	4344	1531	1T	tumor	3.50955	0	1	1	T_cells	T_cells	0	0.0100338	Epi_normal
CATGGATCAGACCAGA-1_1T	1T	3839	1543	1T	tumor	2.61289	0	1	1	T_cells	T_cells	25	0.00584289	Epi_normal
CATGGATTCCTACTGC-1_1T	1T	8270	2635	1T	tumor	3.81484	0	1	1	T_cells	T_cells	5	0.00828279	Epi_normal
CATTCATAGGTGCTGA-1_1T	1T	2758	1093	1T	tumor	7.69746	0	0	0	T_cells	T_cells	5	0.00828279	Epi_normal
CATTCATAGGTTACCT-1_1T	1T	6902	2119	1T	tumor	1.70891	0	0	0	T_cells	T_cells	0	0.0100338	Epi_normal
CATTCATAGTAGAGTT-1_1T	1T	3959	1307	1T	tumor	4.74013	0	0	0	T_cells	T_cells	0	0.0100338	Epi_normal
CATTCATTCTCTCTTC-1_1T	1T	1046	543	1T	tumor	0.19084	0	6	6	Epithelial_cells	Epithelial_cells	8	0.0137434	Epi_normal
CATTCCGCATTGTCGA-1_1T	1T	2180	1025	1T	tumor	4.38596	0	0	0	T_cells	T_cells	2	0.00571414	Epi_normal
CATTCCGGTGACATCT-1_1T	1T	3499	1193	1T	tumor	2.6162	0	0	0	T_cells	T_cells	1	0.00626604	Epi_normal
CATTCCGGTTGTGCAT-1_1T	1T	6102	2242	1T	tumor	3.00429	0	1	1	T_cells	T_cells	0	0.0100338	Epi_normal
CATTGAGAGTGCAGGT-1_1T	1T	7164	2116	1T	tumor	5.03712	0	0	0	T_cells	T_cells	13	0.00780316	Epi_normal
CATTGTTGTATCTCGA-1_1T	1T	5603	2039	1T	tumor	1.49437	0	1	1	T_cells	T_cells	0	0.0100338	Epi_normal
CATTGTTGTCATCCGG-1_1T	1T	3018	1365	1T	tumor	2.92699	0	0	0	T_cells	T_cells	2	0.00571414	Epi_normal
CCAAGCGAGACAGCGT-1_1T	1T	3687	1416	1T	tumor	3.70854	0	1	1	T_cells	T_cells	2	0.00571414	Epi_normal
CCAAGCGCACGCGGTT-1_1T	1T	514	345	1T	tumor	5.68807	0	0	0	T_cells	T_cells	1	0.00626604	Epi_normal
CCAAGCGCAGACCGCT-1_1T	1T	8182	2800	1T	tumor	3.93331	0	1	1	T_cells	T_cells	14	0.00858151	Epi_normal
CCAATGATCAAATGCC-1_1T	1T	4325	1718	1T	tumor	2.56815	0	1	1	T_cells	T_cells	0	0.0100338	Epi_normal
CCAATTTAGTAACGTA-1_1T	1T	5228	1859	1T	tumor	4.82432	0	0	0	T_cells	T_cells	18	0.00761473	Epi_normal
CCAATTTTCTCCGAAA-1_1T	1T	5049	1715	1T	tumor	2.54777	0	0	0	T_cells	T_cells	1	0.00626604	Epi_normal
CCACAAAAGGCCCAAA-1_1T	1T	3339	1310	1T	tumor	1.64948	0	0	0	T_cells	T_cells	0	0.0100338	Epi_normal
CCACAAACATGTTCAG-1_1T	1T	5431	1844	1T	tumor	4.986	0	0	0	T_cells	T_cells	5	0.00828279	Epi_normal
CCACAAATCTCTTGCG-1_1T	1T	3579	1590	1T	tumor	2.74457	0	1	1	T_cells	T_cells	5	0.00828279	Epi_normal
CCACACTAGGTGCGAT-1_1T	1T	3397	1336	1T	tumor	2.83181	0	1	1	T_cells	T_cells	24	0.00561387	Epi_normal
CCACACTAGTAATCCC-1_1T	1T	1940	1001	1T	tumor	0.257069	0	6	6	Epithelial_cells	Epithelial_cells	20	0.0219319	Malignant
CCACACTCATGACGAG-1_1T	1T	4574	1517	1T	tumor	4.10901	0	0	0	T_cells	T_cells	21	0.0064462	Epi_normal
CCACACTGTGCAGTGA-1_1T	1T	8627	2727	1T	tumor	4.9052	0	0	0	T_cells	T_cells	16	0.00796094	Epi_normal
CCACACTTCTGCCTCA-1_1T	1T	4803	1648	1T	tumor	5.02274	0	0	0	T_cells	T_cells	0	0.0100338	Epi_normal
CCACACTTCTTCGACC-1_1T	1T	4407	1700	1T	tumor	4.23729	0	0	0	T_cells	T_cells	15	0.00569513	Epi_normal
CCACCATCAATGTGGG-1_1T	1T	10023	3059	1T	tumor	0.0199501	0	6	6	Epithelial_cells	Epithelial_cells	20	0.0219319	Malignant
CCACCATTCCTCGCAT-1_1T	1T	2517	912	1T	tumor	6.63947	0	0	0	T_cells	T_cells	2	0.00571414	Epi_normal
CCACGAGCACTCACTC-1_1T	1T	5616	2245	1T	tumor	3.05541	0	1	1	T_cells	T_cells	0	0.0100338	Epi_normal
CCACGAGTCTTGGGCG-1_1T	1T	2588	1047	1T	tumor	3.36072	0	0	0	T_cells	T_cells	16	0.00796094	Epi_normal
CCACGTTGTTCGAAGG-1_1T	1T	5091	1436	1T	tumor	5.35416	0	0	0	T_cells	T_cells	0	0.0100338	Epi_normal
CCACTTGCAAGCGATG-1_1T	1T	2933	1409	1T	tumor	4.92707	0	1	1	T_cells	T_cells	14	0.00858151	Epi_normal
CCACTTGCAGGTACGA-1_1T	1T	4832	1820	1T	tumor	1.82852	0	0	0	T_cells	T_cells	0	0.0100338	Epi_normal
CCACTTGGTGCAATAA-1_1T	1T	13590	3415	1T	tumor	4.38331	0	0	0	T_cells	T_cells	13	0.00780316	Epi_normal
CCATCACAGTGGAAGA-1_1T	1T	5263	2296	1T	tumor	5.76544	0	1	1	T_cells	T_cells	25	0.00584289	Epi_normal
CCATCACCACCCTATC-1_1T	1T	654	493	1T	tumor	0.152672	0	10	10	Epithelial_cells	Epithelial_cells	1	0.00626604	Epi_normal
CCATCACTCCACACCT-1_1T	1T	8198	3076	1T	tumor	2.03155	0	1	1	T_cells	T_cells	0	0.0100338	Epi_normal
CCATCACTCCACGGAC-1_1T	1T	5741	1872	1T	tumor	3.70681	0	1	1	T_cells	T_cells	0	0.0100338	Epi_normal
CCCAACTTCGAGATAA-1_1T	1T	2836	1149	1T	tumor	3.89698	0	0	0	T_cells	T_cells	0	0.0100338	Epi_normal
CCCAACTTCGTAACAC-1_1T	1T	7776	2175	1T	tumor	6.79612	0	0	0	T_cells	T_cells	14	0.00858151	Epi_normal
CCCATTGTCAGGGTAG-1_1T	1T	16605	3563	1T	tumor	9.42511	0.00545435	6	6	Epithelial_cells	Epithelial_cells	20	0.0219319	Malignant
CCCGAAGAGCGCTGCT-1_1T	1T	1419	828	1T	tumor	3.73134	0	1	1	T_cells	T_cells	2	0.00571414	Epi_normal
CCCGAAGAGGTCGTGA-1_1T	1T	1361	861	1T	tumor	2.36729	0	1	1	T_cells	T_cells	16	0.00796094	Epi_normal
CCCGAAGTCAGTGTGT-1_1T	1T	2945	1578	1T	tumor	3.66372	0	1	1	T_cells	T_cells	14	0.00858151	Epi_normal
CCCGGAAGTACCTAGT-1_1T	1T	15532	3922	1T	tumor	6.89366	0	0	0	T_cells	T_cells	4	0.00873212	Epi_normal
CCCTAACCAACGGGTA-1_1T	1T	3216	1534	1T	tumor	2.48636	0	1	1	T_cells	T_cells	2	0.00571414	Epi_normal
CCCTAACGTCCAACGC-1_1T	1T	5843	1840	1T	tumor	4.55733	0	0	0	T_cells	T_cells	24	0.00561387	Epi_normal
CCCTCAACATCGGAGA-1_1T	1T	636	426	1T	tumor	0	0	6	6	Epithelial_cells	Epithelial_cells	1	0.00626604	Epi_normal
CCCTCAAGTTCGTGCG-1_1T	1T	6561	2291	1T	tumor	1.95756	0	0	0	T_cells	T_cells	2	0.00571414	Epi_normal
CCCTCAATCTTCGCTG-1_1T	1T	7008	2803	1T	tumor	2.13657	0	1	1	T_cells	T_cells	0	0.0100338	Epi_normal
CCCTCTCAGATGCTTC-1_1T	1T	3945	1658	1T	tumor	2.88035	0	0	0	T_cells	T_cells	0	0.0100338	Epi_normal
CCCTCTCAGCGCACAA-1_1T	1T	2448	1260	1T	tumor	5.18978	0	1	1	T_cells	T_cells	0	0.0100338	Epi_normal
CCCTCTCCATCCGAGC-1_1T	1T	2806	893	1T	tumor	2.12766	0	0	0	T_cells	T_cells	15	0.00569513	Epi_normal
CCCTCTCCATCGCTCT-1_1T	1T	2194	973	1T	tumor	5.10381	0	0	0	T_cells	T_cells	1	0.00626604	Epi_normal
CCCTCTCTCGGACGTC-1_1T	1T	6658	2007	1T	tumor	4.29783	0	0	0	T_cells	T_cells	0	0.0100338	Epi_normal
CCCTCTCTCTAGGCAT-1_1T	1T	5790	1951	1T	tumor	2.45957	0	0	0	T_cells	T_cells	0	0.0100338	Epi_normal
CCCTCTCTCTGGTCAA-1_1T	1T	4499	2130	1T	tumor	3.10144	0	0	0	T_cells	T_cells	0	0.0100338	Epi_normal
CCCTGATCACGCTATA-1_1T	1T	709	508	1T	tumor	13.2191	0	0	0	T_cells	T_cells	12	0.00516358	Epi_normal
CCCTGATGTGCACGCT-1_1T	1T	9053	2397	1T	tumor	4.52436	0	0	0	T_cells	T_cells	0	0.0100338	Epi_normal
CCCTGATTCCAAAGGG-1_1T	1T	4516	1899	1T	tumor	6.22924	0	1	1	T_cells	T_cells	0	0.0100338	Epi_normal
CCCTTAGCAGCAGATG-1_1T	1T	2407	1288	1T	tumor	0.331263	0	6	6	Epithelial_cells	Epithelial_cells	20	0.0219319	Malignant
CCCTTAGCAGGCTACC-1_1T	1T	5405	1863	1T	tumor	2.82273	0	0	0	T_cells	T_cells	1	0.00626604	Epi_normal
CCCTTAGCATCTCCCA-1_1T	1T	4689	2034	1T	tumor	1.6775	0	1	1	T_cells	T_cells	14	0.00858151	Epi_normal
CCCTTAGGTGGTCTAT-1_1T	1T	6140	2108	1T	tumor	9.35932	0	0	0	T_cells	T_cells	14	0.00858151	Epi_normal
CCCTTAGGTTGCGAAG-1_1T	1T	9382	2657	1T	tumor	2.99835	0	0	0	T_cells	T_cells	0	0.0100338	Epi_normal
CCGAACGAGCTGAAAT-1_1T	1T	3885	1529	1T	tumor	3.1655	0	0	0	T_cells	T_cells	0	0.0100338	Epi_normal
CCGATCTAGGACCCAA-1_1T	1T	4535	1560	1T	tumor	3.34612	0	0	0	T_cells	T_cells	14	0.00858151	Epi_normal
CCGATCTCAATAGTAG-1_1T	1T	4588	1327	1T	tumor	4.77377	0	0	0	T_cells	T_cells	15	0.00569513	Epi_normal
CCGATCTTCCACGGGT-1_1T	1T	14592	3529	1T	tumor	4.4651	0	1	1	T_cells	T_cells	4	0.00873212	Epi_normal
CCGATCTTCTTTACAC-1_1T	1T	4914	1790	1T	tumor	3.87324	0	0	0	T_cells	T_cells	0	0.0100338	Epi_normal
CCGATGGGTACTAACC-1_1T	1T	6781	2445	1T	tumor	3.12857	0	1	1	T_cells	T_cells	0	0.0100338	Epi_normal
CCGATGGGTGCTGATT-1_1T	1T	3600	1591	1T	tumor	7.38359	0	1	1	T_cells	T_cells	13	0.00780316	Epi_normal
CCGCAAGAGCAACTTC-1_1T	1T	2722	1414	1T	tumor	4.15493	0	1	1	T_cells	T_cells	5	0.00828279	Epi_normal
CCGCAAGAGTGAGCCA-1_1T	1T	5664	1793	1T	tumor	2.99709	0	0	0	T_cells	T_cells	2	0.00571414	Epi_normal
CCGCAAGTCCTCAGAA-1_1T	1T	5761	1788	1T	tumor	8.64256	0	0	0	T_cells	T_cells	0	0.0100338	Epi_normal
CCGGACACAGTCAGAG-1_1T	1T	16379	4357	1T	tumor	3.54514	0	1	1	T_cells	T_cells	5	0.00828279	Epi_normal
CCGGGTATCCCAATAG-1_1T	1T	3393	1465	1T	tumor	2.7515	0	1	1	T_cells	T_cells	13	0.00780316	Epi_normal
CCGGGTATCCTCACTG-1_1T	1T	6198	2349	1T	tumor	2.00791	0	1	1	T_cells	T_cells	0	0.0100338	Epi_normal
CCGGGTATCTATCGGA-1_1T	1T	4488	1554	1T	tumor	6.08914	0	0	0	T_cells	T_cells	0	0.0100338	Epi_normal
CCGGGTATCTCCAAGA-1_1T	1T	9735	2825	1T	tumor	1.8847	0	0	0	T_cells	T_cells	0	0.0100338	Epi_normal
CCGGTAGCATCCTATT-1_1T	1T	5148	1770	1T	tumor	3.86555	0	1	1	T_cells	T_cells	14	0.00858151	Epi_normal
CCGGTAGTCCGTCACT-1_1T	1T	2674	1239	1T	tumor	3.77834	0	1	1	T_cells	T_cells	0	0.0100338	Epi_normal
CCGGTGAGTCAAGGCA-1_1T	1T	1956	900	1T	tumor	6.00673	0	0	0	T_cells	T_cells	18	0.00761473	Epi_normal
CCGTAGGCACAATTCG-1_1T	1T	4610	1917	1T	tumor	6.26271	0	0	0	T_cells	T_cells	14	0.00858151	Epi_normal
CCGTAGGCACGGCACT-1_1T	1T	1303	660	1T	tumor	15.8812	0	0	0	T_cells	T_cells	1	0.00626604	Epi_normal
CCGTAGGCAGGAGGTT-1_1T	1T	4956	1614	1T	tumor	4.30585	0	1	1	T_cells	T_cells	2	0.00571414	Epi_normal
CCGTAGGGTATGGAGC-1_1T	1T	3729	1484	1T	tumor	3.21827	0	1	1	T_cells	T_cells	6	0.0041056	Epi_normal
CCGTAGGTCATGTCTT-1_1T	1T	1237	713	1T	tumor	4.55247	0	0	0	T_cells	T_cells	2	0.00571414	Epi_normal
CCGTAGGTCCGATCTC-1_1T	1T	4075	1482	1T	tumor	4.0725	0	0	0	T_cells	T_cells	15	0.00569513	Epi_normal
CCGTGAGCAATCAGCT-1_1T	1T	4370	1726	1T	tumor	7.70855	0	1	1	T_cells	T_cells	15	0.00569513	Epi_normal
CCGTGAGCAGAAATTG-1_1T	1T	5661	1854	1T	tumor	3.31341	0	0	0	T_cells	T_cells	2	0.00571414	Epi_normal
CCTAACCTCCGGCAGT-1_1T	1T	906	540	1T	tumor	8.0203	0	13	13	Epithelial_cells	Epithelial_cells	8	0.0137434	Epi_normal
CCTAAGAAGAGCATAT-1_1T	1T	8192	2432	1T	tumor	7.70617	0	0	0	T_cells	T_cells	1	0.00626604	Epi_normal
CCTAAGAAGATGGCGT-1_1T	1T	1260	722	1T	tumor	12.6214	0	0	0	T_cells	T_cells	14	0.00858151	Epi_normal
CCTAAGACACACGGAA-1_1T	1T	3677	1481	1T	tumor	6.03118	0	13	13	Epithelial_cells	Epithelial_cells	8	0.0137434	Epi_normal
CCTAAGAGTAGGCTCC-1_1T	1T	5791	1866	1T	tumor	9.37402	0	0	0	T_cells	T_cells	12	0.00516358	Epi_normal
CCTACGTGTAATGTGA-1_1T	1T	17941	4241	1T	tumor	3.78613	0	6	6	Epithelial_cells	Epithelial_cells	20	0.0219319	Malignant
CCTACGTGTGATTGGG-1_1T	1T	3307	1167	1T	tumor	10.5733	0	0	0	T_cells	T_cells	13	0.00780316	Epi_normal
CCTATCGAGATGGTCG-1_1T	1T	7159	2330	1T	tumor	2.86296	0	0	0	T_cells	T_cells	14	0.00858151	Epi_normal
CCTATCGGTGAGTAAT-1_1T	1T	4621	1906	1T	tumor	3.88935	0	1	1	T_cells	T_cells	14	0.00858151	Epi_normal
CCTATCGGTGCTAGCC-1_1T	1T	4381	1807	1T	tumor	3.67194	0	1	1	T_cells	T_cells	0	0.0100338	Epi_normal
CCTATCGTCGTGTCAA-1_1T	1T	1292	641	1T	tumor	7.71429	0	1	1	T_cells	T_cells	0	0.0100338	Epi_normal
CCTCAACAGGATGGCT-1_1T	1T	4417	1789	1T	tumor	6.77358	0.0211015	0	0	T_cells	T_cells	0	0.0100338	Epi_normal
CCTCAACTCGCTCCTA-1_1T	1T	1149	693	1T	tumor	8.44622	0	0	0	T_cells	T_cells	15	0.00569513	Epi_normal
CCTCACAGTCGCTTAA-1_1T	1T	550	362	1T	tumor	0	0	13	13	Epithelial_cells	Epithelial_cells	1	0.00626604	Epi_normal
CCTCACATCGGTCAGC-1_1T	1T	6779	1667	1T	tumor	3.81669	0	0	0	T_cells	T_cells	2	0.00571414	Epi_normal
CCTCAGTCATTGGCAT-1_1T	1T	4643	1387	1T	tumor	4.83706	0	0	0	T_cells	T_cells	15	0.00569513	Epi_normal
CCTCAGTGTATTTCTC-1_1T	1T	4749	1901	1T	tumor	1.04188	0	1	1	T_cells	T_cells	0	0.0100338	Epi_normal
CCTCAGTTCTCACCCA-1_1T	1T	9800	2972	1T	tumor	7.08258	0	0	0	T_cells	T_cells	18	0.00761473	Epi_normal
CCTCATGCACGCGTGT-1_1T	1T	1280	896	1T	tumor	0.389105	0	6	6	Epithelial_cells	Epithelial_cells	8	0.0137434	Epi_normal
CCTCATGCAGATCCTA-1_1T	1T	3928	1577	1T	tumor	1.25691	0	0	0	T_cells	T_cells	0	0.0100338	Epi_normal
CCTCCAAAGGGCTAAC-1_1T	1T	6398	1929	1T	tumor	6.04993	0	0	0	T_cells	T_cells	22	0.00499652	Epi_normal
CCTCCAACACTCTGCT-1_1T	1T	3430	1359	1T	tumor	5.22244	0	0	0	T_cells	T_cells	14	0.00858151	Epi_normal
CCTCCTCAGGGAGGGT-1_1T	1T	3475	1309	1T	tumor	3.25724	0	0	0	T_cells	T_cells	24	0.00561387	Epi_normal
CCTCCTCGTGTTTACG-1_1T	1T	3292	1179	1T	tumor	4.63499	0	0	0	T_cells	T_cells	0	0.0100338	Epi_normal
CCTCCTCGTTGTTGTG-1_1T	1T	3844	1417	1T	tumor	5.76122	0	0	0	T_cells	T_cells	0	0.0100338	Epi_normal
CCTCCTCTCGGTAAGG-1_1T	1T	5098	2174	1T	tumor	3.00609	0	1	1	T_cells	T_cells	5	0.00828279	Epi_normal
CCTCCTCTCGTCGCTT-1_1T	1T	8884	2856	1T	tumor	2.34143	0	0	0	T_cells	T_cells	0	0.0100338	Epi_normal
CCTCTAGCATCCGGTG-1_1T	1T	5651	1865	1T	tumor	2.58576	0	0	0	T_cells	T_cells	0	0.0100338	Epi_normal
CCTCTAGGTCGGAACA-1_1T	1T	2806	1344	1T	tumor	0.0712251	0	6	6	Epithelial_cells	Epithelial_cells	20	0.0219319	Malignant
CCTCTCCCACGTAACT-1_1T	1T	16449	4506	1T	tumor	6.47601	0	6	6	Epithelial_cells	Epithelial_cells	20	0.0219319	Malignant
CCTCTCCGTGGTGATG-1_1T	1T	502	273	1T	tumor	0.986193	0	13	13	Epithelial_cells	Epithelial_cells	3	0.00969535	Epi_normal
CCTGTTGCAGGTCCGT-1_1T	1T	5970	2235	1T	tumor	2.05086	0	0	0	T_cells	T_cells	13	0.00780316	Epi_normal
CCTGTTGTCCCACAGG-1_1T	1T	937	558	1T	tumor	5.53877	0.100705	13	13	Epithelial_cells	Epithelial_cells	1	0.00626604	Epi_normal
CCTTCAGAGGCAATGC-1_1T	1T	4715	1277	1T	tumor	2.54237	0	0	0	T_cells	T_cells	1	0.00626604	Epi_normal
CCTTGTGAGGGATCAC-1_1T	1T	6094	1719	1T	tumor	3.13146	0	0	0	T_cells	T_cells	24	0.00561387	Epi_normal
CCTTGTGAGTTGGAGC-1_1T	1T	728	443	1T	tumor	0.137174	0	13	13	Epithelial_cells	Epithelial_cells	1	0.00626604	Epi_normal
CCTTGTGGTAGAGACC-1_1T	1T	13157	3485	1T	tumor	5.35894	0	1	1	T_cells	T_cells	0	0.0100338	Epi_normal
CCTTGTGTCCCATACC-1_1T	1T	14521	4046	1T	tumor	3.02524	0	1	1	T_cells	T_cells	0	0.0100338	Epi_normal
CCTTTGGGTCAGGTAG-1_1T	1T	15516	4660	1T	tumor	11.8209	0	6	6	Epithelial_cells	Epithelial_cells	20	0.0219319	Malignant
CCTTTGGGTGAGTAGC-1_1T	1T	5105	1745	1T	tumor	6.07176	0	0	0	T_cells	T_cells	0	0.0100338	Epi_normal
CCTTTGGTCAGTCTTT-1_1T	1T	5675	1790	1T	tumor	2.08765	0	0	0	T_cells	T_cells	0	0.0100338	Epi_normal
CCTTTGGTCCCAAGTA-1_1T	1T	5672	2040	1T	tumor	3.52101	0	0	0	T_cells	T_cells	18	0.00761473	Epi_normal
CGAAGGAAGTCGCCAC-1_1T	1T	3659	1350	1T	tumor	5.69588	0	0	0	T_cells	T_cells	9	0.0065436	Epi_normal
CGAAGGACACGGGCTT-1_1T	1T	27809	4751	1T	tumor	16.306	0	5	5	Epithelial_cells	Epithelial_cells	20	0.0219319	Malignant
CGAAGGAGTCGTACAT-1_1T	1T	1961	797	1T	tumor	7.54361	0	0	0	T_cells	T_cells	1	0.00626604	Epi_normal
CGAAGGATCCACATAG-1_1T	1T	505	375	1T	tumor	0	0	13	13	Epithelial_cells	Epithelial_cells	1	0.00626604	Epi_normal
CGAAGGATCTACAGGT-1_1T	1T	4144	1827	1T	tumor	2.47117	0	1	1	T_cells	T_cells	4	0.00873212	Epi_normal
CGAAGTTCAAGTGCAG-1_1T	1T	4349	1633	1T	tumor	3.63395	0	1	1	T_cells	T_cells	0	0.0100338	Epi_normal
CGAAGTTCAGGAATCG-1_1T	1T	5160	1500	1T	tumor	4.40904	0	0	0	T_cells	T_cells	16	0.00796094	Epi_normal
CGAAGTTGTTGTGGCC-1_1T	1T	8111	2371	1T	tumor	2.0174	0	0	0	T_cells	T_cells	2	0.00571414	Epi_normal
CGAATTGCAAACCATC-1_1T	1T	7401	2872	1T	tumor	2.42584	0	1	1	T_cells	T_cells	0	0.0100338	Epi_normal
CGAATTGCATGACGGA-1_1T	1T	4973	2087	1T	tumor	3.86623	0	1	1	T_cells	T_cells	4	0.00873212	Epi_normal
CGAGAAGCAACGACAG-1_1T	1T	4652	1709	1T	tumor	4.27984	0	1	1	T_cells	T_cells	14	0.00858151	Epi_normal
CGAGAAGCACGACGTC-1_1T	1T	3635	1558	1T	tumor	3.22151	0	0	0	T_cells	T_cells	0	0.0100338	Epi_normal
CGAGAAGGTTATCCAG-1_1T	1T	20595	4306	1T	tumor	3.69851	0.00467574	0	0	T_cells	T_cells	4	0.00873212	Epi_normal
CGAGGAAGTCGTGGTC-1_1T	1T	5240	2127	1T	tumor	3.08859	0	1	1	T_cells	T_cells	2	0.00571414	Epi_normal
CGAGGCTGTTCCCACT-1_1T	1T	2818	1307	1T	tumor	4.95784	0	0	0	T_cells	T_cells	5	0.00828279	Epi_normal
CGAGTGCAGCCGGATA-1_1T	1T	3331	1326	1T	tumor	1.27445	0	1	1	T_cells	T_cells	14	0.00858151	Epi_normal
CGAGTGCGTCATACCA-1_1T	1T	1106	652	1T	tumor	0	0	10	10	Epithelial_cells	Epithelial_cells	8	0.0137434	Epi_normal
CGAGTGCGTTAGAAAC-1_1T	1T	2953	1250	1T	tumor	7.42947	0	1	1	T_cells	T_cells	22	0.00499652	Epi_normal
CGAGTGCGTTCTTGCC-1_1T	1T	5246	1816	1T	tumor	4.82583	0	0	0	T_cells	T_cells	0	0.0100338	Epi_normal
CGAGTGCTCAGGCGAA-1_1T	1T	2991	1307	1T	tumor	2.79402	0.0324886	0	0	T_cells	T_cells	1	0.00626604	Epi_normal
CGAGTGCTCCATCTGC-1_1T	1T	3899	1500	1T	tumor	3.51398	0	0	0	T_cells	T_cells	1	0.00626604	Epi_normal
CGATGCGAGAGCAGAA-1_1T	1T	6867	2343	1T	tumor	3.75613	0	1	1	T_cells	T_cells	22	0.00499652	Epi_normal
CGATGCGAGGTTGGTG-1_1T	1T	2895	1155	1T	tumor	4.58141	0	0	0	T_cells	T_cells	25	0.00584289	Epi_normal
CGATGCGCACAGCATT-1_1T	1T	8752	2660	1T	tumor	3.66538	0	1	1	T_cells	T_cells	5	0.00828279	Epi_normal
CGATGGCCAATGAGCG-1_1T	1T	3546	1501	1T	tumor	4.23981	0	0	0	T_cells	T_cells	26	0.00643538	Epi_normal
CGATGGCCATTCTGTT-1_1T	1T	9757	2838	1T	tumor	3.72965	0	0	0	T_cells	T_cells	2	0.00571414	Epi_normal
CGATGGCTCAGGTAAA-1_1T	1T	4228	1497	1T	tumor	4.96741	0	0	0	T_cells	T_cells	2	0.00571414	Epi_normal
CGCAGGTCATGTTTGG-1_1T	1T	6839	1385	1T	tumor	0.247958	0	5	5	Epithelial_cells	Epithelial_cells	3	0.00969535	Epi_normal
CGCAGGTGTTAATCGC-1_1T	1T	3192	1433	1T	tumor	7.26322	0	0	0	T_cells	T_cells	5	0.00828279	Epi_normal
CGCATAACATGAAGCG-1_1T	1T	2883	1256	1T	tumor	7.02999	0	0	0	T_cells	T_cells	16	0.00796094	Epi_normal
CGCCAGATCACAAGAA-1_1T	1T	7606	2683	1T	tumor	4.41121	0	0	0	T_cells	T_cells	18	0.00761473	Epi_normal
CGCCATTGTCCACGCA-1_1T	1T	4254	1070	1T	tumor	0.0235018	0	13	13	Epithelial_cells	Epithelial_cells	20	0.0219319	Malignant
CGCCATTTCATAAGGA-1_1T	1T	3271	1425	1T	tumor	2.79346	0	1	1	T_cells	T_cells	13	0.00780316	Epi_normal
CGGAACCCAAGGTCAG-1_1T	1T	4351	1325	1T	tumor	3.43986	0	0	0	T_cells	T_cells	13	0.00780316	Epi_normal
CGGAACCCAAGTGGTG-1_1T	1T	6028	2186	1T	tumor	5.13063	0	1	1	T_cells	T_cells	1	0.00626604	Epi_normal
CGGAACCTCCCGAGAC-1_1T	1T	5720	2432	1T	tumor	10.0204	0	1	1	T_cells	T_cells	5	0.00828279	Epi_normal
CGGAATTAGCTAGCCC-1_1T	1T	5128	2143	1T	tumor	6.79753	0	0	0	T_cells	T_cells	26	0.00643538	Epi_normal
CGGAATTCAAGTGCAG-1_1T	1T	3846	1393	1T	tumor	1.33402	0	1	1	T_cells	T_cells	5	0.00828279	Epi_normal
CGGAATTCATTGAGGG-1_1T	1T	1600	939	1T	tumor	17.0555	0	0	0	T_cells	T_cells	2	0.00571414	Epi_normal
CGGAATTTCTGCCTGT-1_1T	1T	4606	1650	1T	tumor	6.30594	0	0	0	T_cells	T_cells	13	0.00780316	Epi_normal
CGGACACAGGCAATGC-1_1T	1T	5175	1381	1T	tumor	4.43213	0	0	0	T_cells	T_cells	0	0.0100338	Epi_normal
CGGACACTCAGTCACA-1_1T	1T	10842	3134	1T	tumor	5.1024	0.00875197	1	1	T_cells	T_cells	16	0.00796094	Epi_normal
CGGAGAAAGGCCGCTT-1_1T	1T	7040	2215	1T	tumor	8.46444	0	0	0	T_cells	T_cells	13	0.00780316	Epi_normal
CGGAGAACAAGAGGTC-1_1T	1T	3051	1111	1T	tumor	3.96601	0	0	0	T_cells	T_cells	4	0.00873212	Epi_normal
CGGAGAACAGACGATG-1_1T	1T	4307	1464	1T	tumor	3.34381	0	1	1	T_cells	T_cells	2	0.00571414	Epi_normal
CGGAGAATCGGCATAT-1_1T	1T	6151	2068	1T	tumor	3.39249	0	1	1	T_cells	T_cells	0	0.0100338	Epi_normal
CGGCAGTCACTAGGCC-1_1T	1T	4706	1576	1T	tumor	8.01407	0	0	0	T_cells	T_cells	21	0.0064462	Epi_normal
CGGGACTAGCCGCTTG-1_1T	1T	6715	2354	1T	tumor	1.46735	0	0	0	T_cells	T_cells	13	0.00780316	Epi_normal
CGGGACTAGGTTTGAA-1_1T	1T	7448	2528	1T	tumor	0.441117	0	13	13	Epithelial_cells	Epithelial_cells	20	0.0219319	Malignant
CGGGCATAGTGAGGCT-1_1T	1T	4079	1845	1T	tumor	2.95027	0	1	1	T_cells	T_cells	0	0.0100338	Epi_normal
CGGGCATCACGTCGGT-1_1T	1T	2275	1051	1T	tumor	7.78273	0	1	1	T_cells	T_cells	4	0.00873212	Epi_normal
CGGGCATCATCTCGTC-1_1T	1T	4180	1685	1T	tumor	9.44541	0	0	0	T_cells	T_cells	8	0.0137434	Epi_normal
CGGGCATGTCATCGCG-1_1T	1T	9475	2423	1T	tumor	0.0211037	0	6	6	Epithelial_cells	Epithelial_cells	20	0.0219319	Malignant
CGGGTCAAGGTGAGAA-1_1T	1T	8703	2173	1T	tumor	5.98466	0	0	0	T_cells	T_cells	18	0.00761473	Epi_normal
CGGGTCATCATGACAC-1_1T	1T	8590	2679	1T	tumor	6.23294	0	0	0	T_cells	T_cells	0	0.0100338	Epi_normal
CGGGTGTCAGTAGTGG-1_1T	1T	3601	1495	1T	tumor	1.82661	0	0	0	T_cells	T_cells	0	0.0100338	Epi_normal
CGGGTGTGTCACGTGC-1_1T	1T	2913	1472	1T	tumor	0.0343171	0	10	10	Epithelial_cells	Epithelial_cells	20	0.0219319	Malignant
CGGGTGTGTTCTCCCA-1_1T	1T	5082	1878	1T	tumor	3.71282	0.018943	0	0	T_cells	T_cells	0	0.0100338	Epi_normal
CGGTCAGCACTGGATT-1_1T	1T	7345	2239	1T	tumor	3.8109	0	0	0	T_cells	T_cells	0	0.0100338	Epi_normal
CGGTCAGGTTCCCAAA-1_1T	1T	2928	1110	1T	tumor	6.87023	0	0	0	T_cells	T_cells	9	0.0065436	Epi_normal
CGTAAGTGTAAGTTGA-1_1T	1T	3093	1491	1T	tumor	1.84069	0	1	1	T_cells	T_cells	0	0.0100338	Epi_normal
CGTAATGCAGTCGGTC-1_1T	1T	5684	1699	1T	tumor	4.80657	0	0	0	T_cells	T_cells	1	0.00626604	Epi_normal
CGTAGTAAGTGGCAGT-1_1T	1T	7772	2878	1T	tumor	4.42696	0	1	1	T_cells	T_cells	4	0.00873212	Epi_normal
CGTAGTACACAACCGC-1_1T	1T	5112	1422	1T	tumor	3.45609	0	0	0	T_cells	T_cells	1	0.00626604	Epi_normal
CGTAGTACACAAGCCC-1_1T	1T	4825	1944	1T	tumor	6.96105	0	0	0	T_cells	T_cells	14	0.00858151	Epi_normal
CGTCAAAAGTTGAAAC-1_1T	1T	14094	3833	1T	tumor	5.96398	0.0133422	1	1	T_cells	T_cells	5	0.00828279	Epi_normal
CGTCAAAGTCATCCCT-1_1T	1T	827	588	1T	tumor	0.720288	0	6	6	Epithelial_cells	Epithelial_cells	1	0.00626604	Epi_normal
CGTCCATAGAGAGGGC-1_1T	1T	2687	1384	1T	tumor	0.0743771	0	6	6	Epithelial_cells	Epithelial_cells	20	0.0219319	Malignant
CGTCCATTCATTCGTT-1_1T	1T	3276	1370	1T	tumor	2.38379	0	1	1	T_cells	T_cells	8	0.0137434	Epi_normal
CGTGAATAGCACAAAT-1_1T	1T	3918	1615	1T	tumor	6.6031	0	0	0	T_cells	T_cells	8	0.0137434	Epi_normal
CGTGAATAGGGTATAT-1_1T	1T	3019	1429	1T	tumor	3.05074	0	1	1	T_cells	T_cells	5	0.00828279	Epi_normal
CGTGAATAGTTTCGAC-1_1T	1T	3286	1199	1T	tumor	5.43885	0	0	0	T_cells	T_cells	25	0.00584289	Epi_normal
CGTGAATTCTATTGTC-1_1T	1T	6384	2675	1T	tumor	2.86062	0	1	1	T_cells	T_cells	5	0.00828279	Epi_normal
CGTGATACACCTGCGA-1_1T	1T	7130	2631	1T	tumor	3.34824	0	1	1	T_cells	T_cells	18	0.00761473	Epi_normal
CGTGATAGTTAGGGAC-1_1T	1T	7023	2569	1T	tumor	3.27779	0	1	1	T_cells	T_cells	5	0.00828279	Epi_normal
CGTGTCTGTCAAGCGA-1_1T	1T	3126	1270	1T	tumor	2.94939	0	0	0	T_cells	T_cells	0	0.0100338	Epi_normal
CGTGTCTTCTTGCAAG-1_1T	1T	6756	2472	1T	tumor	2.70737	0	1	1	T_cells	T_cells	0	0.0100338	Epi_normal
CGTTAGACAATTAGGA-1_1T	1T	3427	1390	1T	tumor	3.62767	0	1	1	T_cells	T_cells	24	0.00561387	Epi_normal
CGTTAGACACTGAGTT-1_1T	1T	6857	2232	1T	tumor	3.50408	0	0	0	T_cells	T_cells	1	0.00626604	Epi_normal
CGTTAGAGTGGTTCTA-1_1T	1T	4154	1654	1T	tumor	6.29371	0	1	1	T_cells	T_cells	18	0.00761473	Epi_normal
CGTTGGGAGCATACTC-1_1T	1T	3667	1485	1T	tumor	5.61133	0	0	0	T_cells	T_cells	2	0.00571414	Epi_normal
CGTTGGGCAGCGTTGC-1_1T	1T	700	472	1T	tumor	0.142653	0	6	6	Epithelial_cells	Epithelial_cells	8	0.0137434	Epi_normal
CGTTGGGGTTTCGTTT-1_1T	1T	1525	815	1T	tumor	2.68028	0	0	0	T_cells	T_cells	15	0.00569513	Epi_normal
CTAACCCAGCACCGTC-1_1T	1T	12709	3049	1T	tumor	6.64071	0	0	0	T_cells	T_cells	0	0.0100338	Epi_normal
CTAACCCCAATGCAAA-1_1T	1T	3220	1518	1T	tumor	2.48334	0	0	0	T_cells	T_cells	0	0.0100338	Epi_normal
CTAACCCGTTGAGTCT-1_1T	1T	2901	1123	1T	tumor	5.90334	0	0	0	T_cells	T_cells	2	0.00571414	Epi_normal
CTAACCCTCTGGAAGG-1_1T	1T	5831	2298	1T	tumor	4.40984	0	0	0	T_cells	T_cells	15	0.00569513	Epi_normal
CTAACTTAGCCTCGTG-1_1T	1T	917	488	1T	tumor	0.326087	0	0	0	T_cells	T_cells	1	0.00626604	Epi_normal
CTAACTTCACTAACGT-1_1T	1T	7180	2485	1T	tumor	0.277778	0	6	6	Epithelial_cells	Epithelial_cells	20	0.0219319	Malignant
CTAAGTGAGCGCTGCT-1_1T	1T	5706	2030	1T	tumor	5.40451	0	0	0	T_cells	T_cells	1	0.00626604	Epi_normal
CTAAGTGGTACTGCGC-1_1T	1T	13986	3504	1T	tumor	4.79238	0	1	1	T_cells	T_cells	4	0.00873212	Epi_normal
CTACAGACACGCTGTG-1_1T	1T	8617	2529	1T	tumor	0.0116036	0	6	6	Epithelial_cells	Epithelial_cells	20	0.0219319	Malignant
CTACATTCAGCAGTTT-1_1T	1T	1441	952	1T	tumor	4.88449	0	6	6	Epithelial_cells	Epithelial_cells	19	0.0295708	Malignant
CTACATTCAGCGTACC-1_1T	1T	5389	1483	1T	tumor	5.98395	0	0	0	T_cells	T_cells	0	0.0100338	Epi_normal
CTACATTCATACAGAA-1_1T	1T	1919	899	1T	tumor	5.79283	0	0	0	T_cells	T_cells	2	0.00571414	Epi_normal
CTACATTTCATCTACT-1_1T	1T	5143	1616	1T	tumor	3.12677	0	0	0	T_cells	T_cells	0	0.0100338	Epi_normal
CTACATTTCTGGCTGG-1_1T	1T	7143	1739	1T	tumor	3.61625	0	0	0	T_cells	T_cells	12	0.00516358	Epi_normal
CTACCCATCTGCCCTA-1_1T	1T	5418	2093	1T	tumor	2.20217	0	0	0	T_cells	T_cells	0	0.0100338	Epi_normal
CTACCTGCAGCTGAGA-1_1T	1T	5258	2170	1T	tumor	2.10389	0	1	1	T_cells	T_cells	0	0.0100338	Epi_normal
CTACGGGGTGCGAGTA-1_1T	1T	6264	2274	1T	tumor	2.52101	0	0	0	T_cells	T_cells	13	0.00780316	Epi_normal
CTACTATCAGGTATGG-1_1T	1T	18705	4350	1T	tumor	12.0964	0	6	6	Epithelial_cells	Epithelial_cells	20	0.0219319	Malignant
CTAGGTATCATTCACT-1_1T	1T	20237	4062	1T	tumor	0.0937947	0.00493657	6	6	Epithelial_cells	Epithelial_cells	20	0.0219319	Malignant
CTATAGGAGCGGGTAT-1_1T	1T	3687	1650	1T	tumor	0	0	10	10	Epithelial_cells	Epithelial_cells	20	0.0219319	Malignant
CTATAGGCAGGTAGTG-1_1T	1T	4183	1277	1T	tumor	7.70079	0	0	0	T_cells	T_cells	16	0.00796094	Epi_normal
CTATAGGTCATACGGT-1_1T	1T	14916	3758	1T	tumor	5.14467	0	0	0	T_cells	T_cells	0	0.0100338	Epi_normal
CTATCCGAGCTCTGTA-1_1T	1T	3130	1115	1T	tumor	3.00589	0	0	0	T_cells	T_cells	1	0.00626604	Epi_normal
CTATCCGCACGAGGAT-1_1T	1T	5770	1807	1T	tumor	3.49557	0	0	0	T_cells	T_cells	2	0.00571414	Epi_normal
CTATCCGTCATTTGCT-1_1T	1T	795	539	1T	tumor	0.125628	0	10	10	Epithelial_cells	Epithelial_cells	1	0.00626604	Epi_normal
CTCAACCAGCTGTTAC-1_1T	1T	19508	4258	1T	tumor	3.85412	0	6	6	Epithelial_cells	Epithelial_cells	20	0.0219319	Malignant
CTCAATTTCTTAGCCC-1_1T	1T	2552	825	1T	tumor	0.0391696	0	5	5	Epithelial_cells	Epithelial_cells	20	0.0219319	Malignant
CTCAGAACACTAGTAC-1_1T	1T	5559	1728	1T	tumor	6.80637	0	1	1	T_cells	T_cells	0	0.0100338	Epi_normal
CTCAGAAGTAAGTCAA-1_1T	1T	4165	1800	1T	tumor	12.8452	0.0209205	1	1	T_cells	T_cells	15	0.00569513	Epi_normal
CTCAGGGCAGGTTCGC-1_1T	1T	3536	1445	1T	tumor	1.66852	0	0	0	T_cells	T_cells	2	0.00571414	Epi_normal
CTCAGTCAGGAAACGA-1_1T	1T	4921	1480	1T	tumor	5.52889	0	0	0	T_cells	T_cells	15	0.00569513	Epi_normal
CTCAGTCAGGCCTGAA-1_1T	1T	5608	2211	1T	tumor	1.68303	0	0	0	T_cells	T_cells	0	0.0100338	Epi_normal
CTCAGTCAGTGGTCAG-1_1T	1T	4876	1886	1T	tumor	5.97763	0	0	0	T_cells	T_cells	1	0.00626604	Epi_normal
CTCATCGCAAATGAAC-1_1T	1T	5251	1568	1T	tumor	3.72204	0	0	0	T_cells	T_cells	1	0.00626604	Epi_normal
CTCATCGGTGCTGATT-1_1T	1T	5365	2080	1T	tumor	2.33024	0	0	0	T_cells	T_cells	0	0.0100338	Epi_normal
CTCATCGTCGGTATGT-1_1T	1T	4340	1567	1T	tumor	5.79553	0	1	1	T_cells	T_cells	5	0.00828279	Epi_normal
CTCATGCGTGTATCCA-1_1T	1T	1964	1112	1T	tumor	1.40562	0	1	1	T_cells	T_cells	23	0.004874	Epi_normal
CTCATGCTCGGTTCAA-1_1T	1T	3584	1549	1T	tumor	3.44828	0	0	0	T_cells	T_cells	0	0.0100338	Epi_normal
CTCATTACAACCACGC-1_1T	1T	4781	1694	1T	tumor	2.50816	0	0	0	T_cells	T_cells	2	0.00571414	Epi_normal
CTCCAACAGGGAGTTC-1_1T	1T	4780	1949	1T	tumor	2.60799	0	1	1	T_cells	T_cells	0	0.0100338	Epi_normal
CTCCACAAGTGATAGT-1_1T	1T	619	436	1T	tumor	2.67296	0	12	12	Epithelial_cells	Epithelial_cells	1	0.00626604	Epi_normal
CTCCACAAGTTCAACC-1_1T	1T	7785	2604	1T	tumor	4.52539	0	0	0	T_cells	T_cells	0	0.0100338	Epi_normal
CTCCACAGTACAGGTG-1_1T	1T	506	371	1T	tumor	0.393701	0	13	13	Epithelial_cells	Epithelial_cells	1	0.00626604	Epi_normal
CTCCACATCCTAGCTC-1_1T	1T	8104	2825	1T	tumor	2.98096	0	0	0	T_cells	T_cells	2	0.00571414	Epi_normal
CTCCACATCGGCCAAC-1_1T	1T	5984	1639	1T	tumor	4.81947	0	1	1	T_cells	T_cells	4	0.00873212	Epi_normal
CTCCATGAGCCATCCG-1_1T	1T	7345	2520	1T	tumor	2.67656	0	0	0	T_cells	T_cells	0	0.0100338	Epi_normal
CTCCATGGTCTCCTGT-1_1T	1T	6617	2153	1T	tumor	3.62657	0	0	0	T_cells	T_cells	16	0.00796094	Epi_normal
CTCCATGTCGTTGTAG-1_1T	1T	4441	2193	1T	tumor	9.2933	0	1	1	T_cells	T_cells	4	0.00873212	Epi_normal
CTCCCAATCTATTGTC-1_1T	1T	4139	1530	1T	tumor	4.52134	0	0	0	T_cells	T_cells	16	0.00796094	Epi_normal
CTCCCTCTCATTCACT-1_1T	1T	4160	1688	1T	tumor	6.74737	0	0	0	T_cells	T_cells	15	0.00569513	Epi_normal
CTCCCTCTCCTTCACG-1_1T	1T	5779	2072	1T	tumor	8.81982	0	1	1	T_cells	T_cells	15	0.00569513	Epi_normal
CTCCGATTCTCCCATG-1_1T	1T	2974	1527	1T	tumor	3.31599	0	1	1	T_cells	T_cells	5	0.00828279	Epi_normal
CTCCTCCCAAGGTTGG-1_1T	1T	4103	1715	1T	tumor	4.02339	0	1	1	T_cells	T_cells	0	0.0100338	Epi_normal
CTCCTCCTCCACGTGG-1_1T	1T	10816	3870	1T	tumor	12.414	0	6	6	Epithelial_cells	Epithelial_cells	20	0.0219319	Malignant
CTCCTCCTCGAATCCA-1_1T	1T	6755	1626	1T	tumor	3.029	0	0	0	T_cells	T_cells	8	0.0137434	Epi_normal
CTCCTCCTCGAGATGG-1_1T	1T	6768	2587	1T	tumor	6.37709	0	1	1	T_cells	T_cells	25	0.00584289	Epi_normal
CTCCTTTGTGATATAG-1_1T	1T	6479	2130	1T	tumor	4.65048	0	0	0	T_cells	T_cells	0	0.0100338	Epi_normal
CTCCTTTGTTGAATCC-1_1T	1T	5311	1962	1T	tumor	5.41407	0	0	0	T_cells	T_cells	14	0.00858151	Epi_normal
CTCGAGGCAGCGGATA-1_1T	1T	4738	1610	1T	tumor	3.99189	0	0	0	T_cells	T_cells	2	0.00571414	Epi_normal
CTCTCAGTCACCCTCA-1_1T	1T	6512	2008	1T	tumor	5.9639	0	0	0	T_cells	T_cells	0	0.0100338	Epi_normal
CTCTCAGTCACCTGTC-1_1T	1T	10506	3139	1T	tumor	2.92895	0	0	0	T_cells	T_cells	0	0.0100338	Epi_normal
CTCTCGACAAGTGGGT-1_1T	1T	2948	1396	1T	tumor	9.29231	0	1	1	T_cells	T_cells	0	0.0100338	Epi_normal
CTCTCGATCATACGAC-1_1T	1T	2843	1291	1T	tumor	0.906239	0	0	0	T_cells	T_cells	1	0.00626604	Epi_normal
CTCTGGTAGACTTCAC-1_1T	1T	5034	2330	1T	tumor	1.64127	0	1	1	T_cells	T_cells	0	0.0100338	Epi_normal
CTCTGGTTCGTGGACC-1_1T	1T	6233	2144	1T	tumor	6.56573	0	0	0	T_cells	T_cells	16	0.00796094	Epi_normal
CTGAATGTCCGGTAAT-1_1T	1T	2035	1116	1T	tumor	0.0491159	0	6	6	Epithelial_cells	Epithelial_cells	20	0.0219319	Malignant
CTGAGCGCACATTCGA-1_1T	1T	4864	1789	1T	tumor	7.59878	0	0	0	T_cells	T_cells	0	0.0100338	Epi_normal
CTGAGCGGTCGTTGCG-1_1T	1T	22502	4967	1T	tumor	2.25871	0	6	6	Epithelial_cells	Epithelial_cells	20	0.0219319	Malignant
CTGAGGCCAACCAACT-1_1T	1T	4438	1579	1T	tumor	2.26822	0	0	0	T_cells	T_cells	0	0.0100338	Epi_normal
CTGAGGCCATGTGCCG-1_1T	1T	9150	2719	1T	tumor	5.23045	0	0	0	T_cells	T_cells	0	0.0100338	Epi_normal
CTGAGGCGTCTCACGG-1_1T	1T	5514	2393	1T	tumor	3.73603	0	1	1	T_cells	T_cells	5	0.00828279	Epi_normal
CTGAGGCTCGCTGCGA-1_1T	1T	1206	700	1T	tumor	9.25508	0	0	0	T_cells	T_cells	1	0.00626604	Epi_normal
CTGATCCAGTACAGAT-1_1T	1T	4299	1590	1T	tumor	4.12578	0	1	1	T_cells	T_cells	0	0.0100338	Epi_normal
CTGATCCTCTGACAGT-1_1T	1T	4161	1586	1T	tumor	4.84793	0	1	1	T_cells	T_cells	6	0.0041056	Epi_normal
CTGCAGGCAGTCGCAC-1_1T	1T	4252	1693	1T	tumor	8.00519	0	0	0	T_cells	T_cells	0	0.0100338	Epi_normal
CTGCATCAGCATCAGG-1_1T	1T	13232	3678	1T	tumor	2.93427	0	1	1	T_cells	T_cells	0	0.0100338	Epi_normal
CTGCATCGTAAGATTG-1_1T	1T	2848	1312	1T	tumor	3.62098	0	1	1	T_cells	T_cells	0	0.0100338	Epi_normal
CTGCATCTCCTGGGTG-1_1T	1T	5031	2022	1T	tumor	1.56525	0	1	1	T_cells	T_cells	0	0.0100338	Epi_normal
CTGCCTACATCTCAAG-1_1T	1T	7501	2225	1T	tumor	2.71077	0	0	0	T_cells	T_cells	13	0.00780316	Epi_normal
CTGCGAGCAGGGCTTC-1_1T	1T	3675	1372	1T	tumor	3.0343	0	0	0	T_cells	T_cells	13	0.00780316	Epi_normal
CTGCTCACAGTATGAA-1_1T	1T	4541	1470	1T	tumor	2.42802	0	0	0	T_cells	T_cells	13	0.00780316	Epi_normal
CTGCTCAGTGCATACT-1_1T	1T	5875	1893	1T	tumor	2.82832	0	0	0	T_cells	T_cells	13	0.00780316	Epi_normal
CTGGACGGTTCCATTT-1_1T	1T	12294	3870	1T	tumor	4.44583	0	1	1	T_cells	T_cells	4	0.00873212	Epi_normal
CTGGCAGGTCGTACAT-1_1T	1T	8303	2759	1T	tumor	3.43103	0	1	1	T_cells	T_cells	5	0.00828279	Epi_normal
CTGGCAGGTTGCCAAT-1_1T	1T	3198	1573	1T	tumor	2.35115	0	1	1	T_cells	T_cells	2	0.00571414	Epi_normal
CTGGCAGTCTCAACGA-1_1T	1T	11547	3584	1T	tumor	3.35621	0	1	1	T_cells	T_cells	0	0.0100338	Epi_normal
CTGGTCTAGACGGTTG-1_1T	1T	16279	3968	1T	tumor	4.01533	0	1	1	T_cells	T_cells	16	0.00796094	Epi_normal
CTGGTCTCACATTCGA-1_1T	1T	4194	1403	1T	tumor	4.74676	0	0	0	T_cells	T_cells	23	0.004874	Epi_normal
CTGGTCTGTAGACAAT-1_1T	1T	4386	1550	1T	tumor	4.90026	0	1	1	T_cells	T_cells	0	0.0100338	Epi_normal
CTGGTCTTCAAACCTG-1_1T	1T	4962	1953	1T	tumor	2.55302	0	0	0	T_cells	T_cells	2	0.00571414	Epi_normal
CTGGTCTTCACACGAT-1_1T	1T	6334	2238	1T	tumor	3.59209	0	0	0	T_cells	T_cells	1	0.00626604	Epi_normal
CTGGTCTTCTAGGCCG-1_1T	1T	3407	1793	1T	tumor	1.38929	0	1	1	T_cells	T_cells	5	0.00828279	Epi_normal
CTGTACCGTCAAAGAT-1_1T	1T	4379	1901	1T	tumor	5.23696	0	0	0	T_cells	T_cells	16	0.00796094	Epi_normal
CTGTACCTCTTCCCAG-1_1T	1T	1372	877	1T	tumor	1.43678	0	1	1	T_cells	T_cells	14	0.00858151	Epi_normal
CTGTAGAAGGCGTTAG-1_1T	1T	3628	1359	1T	tumor	2.42066	0	0	0	T_cells	T_cells	13	0.00780316	Epi_normal
CTGTAGACAAATCGGG-1_1T	1T	3226	1055	1T	tumor	5.22914	0	0	0	T_cells	T_cells	1	0.00626604	Epi_normal
CTGTAGAGTGCGGTAA-1_1T	1T	2473	975	1T	tumor	4.88462	0	0	0	T_cells	T_cells	2	0.00571414	Epi_normal
CTGTATTCAACGCCCA-1_1T	1T	5887	2435	1T	tumor	1.96503	0	1	1	T_cells	T_cells	14	0.00858151	Epi_normal
CTGTATTGTCTAGATC-1_1T	1T	4156	1914	1T	tumor	6.01538	0	1	1	T_cells	T_cells	0	0.0100338	Epi_normal
CTGTCGTCAGCTACTA-1_1T	1T	12361	3485	1T	tumor	6.03573	0	1	1	T_cells	T_cells	4	0.00873212	Epi_normal
CTGTCGTGTGCTCGTG-1_1T	1T	4120	1630	1T	tumor	6.55477	0	0	0	T_cells	T_cells	26	0.00643538	Epi_normal
CTGTGAAAGAGGTCGT-1_1T	1T	4252	1413	1T	tumor	3.05518	0	0	0	T_cells	T_cells	0	0.0100338	Epi_normal
CTGTGAATCTAGTCAG-1_1T	1T	4554	1836	1T	tumor	5.204	0	0	0	T_cells	T_cells	0	0.0100338	Epi_normal
CTGTGGGCACGTCTCT-1_1T	1T	2827	1156	1T	tumor	1.56685	0	1	1	T_cells	T_cells	0	0.0100338	Epi_normal
CTGTGGGCATCGGAGA-1_1T	1T	5850	2112	1T	tumor	5.01705	0	0	0	T_cells	T_cells	14	0.00858151	Epi_normal
CTGTGGGGTAGCTTGT-1_1T	1T	5423	2045	1T	tumor	9.73702	0	1	1	T_cells	T_cells	14	0.00858151	Epi_normal
CTGTGGGGTTCTTAGG-1_1T	1T	7049	2049	1T	tumor	5.03839	0	0	0	T_cells	T_cells	15	0.00569513	Epi_normal
CTTACCGCAAGCCATT-1_1T	1T	7412	1991	1T	tumor	4.91341	0	0	0	T_cells	T_cells	0	0.0100338	Epi_normal
CTTACCGCATAGAATG-1_1T	1T	5668	1902	1T	tumor	2.17466	0	0	0	T_cells	T_cells	0	0.0100338	Epi_normal
CTTACCGTCCCTCAAC-1_1T	1T	1273	671	1T	tumor	7.94798	0.0722543	0	0	T_cells	T_cells	0	0.0100338	Epi_normal
CTTAGGAAGTCGTCTA-1_1T	1T	711	456	1T	tumor	0.140449	0	6	6	Epithelial_cells	Epithelial_cells	1	0.00626604	Epi_normal
CTTAGGACAAAGGCAC-1_1T	1T	5429	2294	1T	tumor	1.27296	0	1	1	T_cells	T_cells	0	0.0100338	Epi_normal
CTTCAATAGGGCCAAT-1_1T	1T	19351	4230	1T	tumor	7.3849	0	1	1	T_cells	T_cells	0	0.0100338	Epi_normal
CTTCCGAAGCCTGAGA-1_1T	1T	1216	681	1T	tumor	0	0	6	6	Epithelial_cells	Epithelial_cells	8	0.0137434	Epi_normal
CTTCCGACACTGTCCT-1_1T	1T	5605	2244	1T	tumor	6.7853	0	0	0	T_cells	T_cells	0	0.0100338	Epi_normal
CTTCCGATCCGGCAAC-1_1T	1T	2006	1032	1T	tumor	6.52377	0	1	1	T_cells	T_cells	0	0.0100338	Epi_normal
CTTCCTTCAGGTTCGC-1_1T	1T	4213	1827	1T	tumor	1.9092	0	0	0	T_cells	T_cells	0	0.0100338	Epi_normal
CTTCCTTGTCTCACAA-1_1T	1T	3406	1540	1T	tumor	1.01715	0	1	1	T_cells	T_cells	24	0.00561387	Epi_normal
CTTCCTTTCTACCACC-1_1T	1T	9828	2911	1T	tumor	1.8476	0	0	0	T_cells	T_cells	0	0.0100338	Epi_normal
CTTCGGTGTGAATGAT-1_1T	1T	5220	1834	1T	tumor	4.30797	0	1	1	T_cells	T_cells	2	0.00571414	Epi_normal
CTTCGGTGTGATACCT-1_1T	1T	4157	1692	1T	tumor	3.88439	0	1	1	T_cells	T_cells	2	0.00571414	Epi_normal
CTTCGGTTCCCAGGAC-1_1T	1T	1739	785	1T	tumor	12.963	0	0	0	T_cells	T_cells	9	0.0065436	Epi_normal
CTTCTAAAGAGAGCGG-1_1T	1T	3365	1507	1T	tumor	7.52954	0	1	1	T_cells	T_cells	14	0.00858151	Epi_normal
CTTCTAAAGGTTAGTA-1_1T	1T	860	537	1T	tumor	7.62621	0	0	0	T_cells	T_cells	1	0.00626604	Epi_normal
CTTCTAACATCATCTT-1_1T	1T	4970	1800	1T	tumor	2.39592	0	1	1	T_cells	T_cells	0	0.0100338	Epi_normal
CTTCTCTCATCGGATT-1_1T	1T	15239	3419	1T	tumor	2.53278	0	0	0	T_cells	T_cells	5	0.00828279	Epi_normal
CTTCTCTTCGTCAAAC-1_1T	1T	3997	1703	1T	tumor	2.29773	0	1	1	T_cells	T_cells	0	0.0100338	Epi_normal
CTTGATTAGGCTTAGG-1_1T	1T	6241	2093	1T	tumor	6.1927	0	0	0	T_cells	T_cells	0	0.0100338	Epi_normal
CTTGATTCAATAGTGA-1_1T	1T	864	542	1T	tumor	0.115607	0	5	5	Epithelial_cells	Epithelial_cells	1	0.00626604	Epi_normal
CTTTCAAAGGTTGAGC-1_1T	1T	4047	1476	1T	tumor	2.38784	0	0	0	T_cells	T_cells	0	0.0100338	Epi_normal
CTTTCAAGTCTGCATA-1_1T	1T	5524	2431	1T	tumor	3.96384	0	1	1	T_cells	T_cells	5	0.00828279	Epi_normal
CTTTCGGTCCGGTTCT-1_1T	1T	4650	1780	1T	tumor	4.08416	0	1	1	T_cells	T_cells	0	0.0100338	Epi_normal
CTTTCGGTCGCCGAGT-1_1T	1T	3734	1289	1T	tumor	4.10889	0	0	0	T_cells	T_cells	2	0.00571414	Epi_normal
GAAACCTAGCAACTTC-1_1T	1T	7155	2331	1T	tumor	2.61331	0	1	1	T_cells	T_cells	18	0.00761473	Epi_normal
GAAACCTCAAGGATGC-1_1T	1T	772	426	1T	tumor	0.258398	0	5	5	Epithelial_cells	Epithelial_cells	3	0.00969535	Epi_normal
GAAACCTTCATCGACA-1_1T	1T	6431	1788	1T	tumor	3.42394	0	0	0	T_cells	T_cells	2	0.00571414	Epi_normal
GAAATGATCAGAGCAG-1_1T	1T	4613	2090	1T	tumor	2.8433	0	1	1	T_cells	T_cells	5	0.00828279	Epi_normal
GAACACTGTCTACGAT-1_1T	1T	9221	3056	1T	tumor	3.30327	0	0	0	T_cells	T_cells	0	0.0100338	Epi_normal
GAACGTTTCATCGCCT-1_1T	1T	5067	1484	1T	tumor	1.15099	0	0	0	T_cells	T_cells	0	0.0100338	Epi_normal
GAACTGTAGCAATTCC-1_1T	1T	5915	1699	1T	tumor	5.7971	0	0	0	T_cells	T_cells	26	0.00643538	Epi_normal
GAACTGTGTGAGCAGT-1_1T	1T	18160	4249	1T	tumor	10.8143	0	6	6	Epithelial_cells	Epithelial_cells	20	0.0219319	Malignant
GAAGAATCAACCCTAA-1_1T	1T	3658	1352	1T	tumor	6.85001	0	1	1	T_cells	T_cells	2	0.00571414	Epi_normal
GAAGAATTCATCACAG-1_1T	1T	4385	1646	1T	tumor	3.4141	0	1	1	T_cells	T_cells	13	0.00780316	Epi_normal
GAAGAATTCGGTCGGT-1_1T	1T	3028	1379	1T	tumor	3.01089	0	0	0	T_cells	T_cells	0	0.0100338	Epi_normal
GAAGAATTCTACAGGT-1_1T	1T	7766	2398	1T	tumor	6.35476	0	0	0	T_cells	T_cells	4	0.00873212	Epi_normal
GAAGCCCTCCATACTT-1_1T	1T	8501	2662	1T	tumor	6.00398	0	0	0	T_cells	T_cells	25	0.00584289	Epi_normal
GAAGCGAGTCGATTAC-1_1T	1T	2907	1303	1T	tumor	4.90677	0	1	1	T_cells	T_cells	4	0.00873212	Epi_normal
GAAGGGTCAAAGGATT-1_1T	1T	653	452	1T	tumor	17.5505	0	0	0	T_cells	T_cells	15	0.00569513	Epi_normal
GAAGGGTCATGACACT-1_1T	1T	4032	1836	1T	tumor	4.40967	0	1	1	T_cells	T_cells	5	0.00828279	Epi_normal
GAAGTAACATGATAGA-1_1T	1T	5105	1573	1T	tumor	4.65073	0	0	0	T_cells	T_cells	16	0.00796094	Epi_normal
GAAGTAAGTAACGGTG-1_1T	1T	2754	1117	1T	tumor	3.60518	0	0	0	T_cells	T_cells	12	0.00516358	Epi_normal
GAAGTAAGTCTGTGAT-1_1T	1T	3881	1445	1T	tumor	6.72915	0	0	0	T_cells	T_cells	0	0.0100338	Epi_normal
GAAGTAAGTGTATTCG-1_1T	1T	5770	2104	1T	tumor	9.75915	0	1	1	T_cells	T_cells	0	0.0100338	Epi_normal
GAAGTAATCTTTGCGC-1_1T	1T	7612	1957	1T	tumor	4.79049	0	0	0	T_cells	T_cells	23	0.004874	Epi_normal
GAATAGATCCGAGGCT-1_1T	1T	5406	2095	1T	tumor	2.62921	0.0180083	1	1	T_cells	T_cells	5	0.00828279	Epi_normal
GAATCACAGTCAGCGA-1_1T	1T	3669	1815	1T	tumor	2.29028	0	1	1	T_cells	T_cells	0	0.0100338	Epi_normal
GAATCGTCACGCCACA-1_1T	1T	1659	897	1T	tumor	0	0	6	6	Epithelial_cells	Epithelial_cells	20	0.0219319	Malignant
GACACGCAGAATAGTC-1_1T	1T	10897	3221	1T	tumor	2.74009	0	0	0	T_cells	T_cells	4	0.00873212	Epi_normal
GACACGCGTTGGACCC-1_1T	1T	28052	3786	1T	tumor	1.07557	0	5	5	Epithelial_cells	Epithelial_cells	8	0.0137434	Epi_normal
GACACGCTCTTTCAGT-1_1T	1T	3992	1649	1T	tumor	5.0654	0	0	0	T_cells	T_cells	4	0.00873212	Epi_normal
GACATCACAACAGAGC-1_1T	1T	2131	846	1T	tumor	3.83574	0	0	0	T_cells	T_cells	15	0.00569513	Epi_normal
GACATCATCGTTCAGA-1_1T	1T	4582	1457	1T	tumor	4.00168	0	0	0	T_cells	T_cells	0	0.0100338	Epi_normal
GACCAATAGAAGTATC-1_1T	1T	1362	698	1T	tumor	0.0733676	0	13	13	Epithelial_cells	Epithelial_cells	20	0.0219319	Malignant
GACCAATCAGATAAAC-1_1T	1T	5090	1859	1T	tumor	3.01067	0	0	0	T_cells	T_cells	0	0.0100338	Epi_normal
GACCCAGAGACTGTTC-1_1T	1T	5036	1879	1T	tumor	5.14221	0	0	0	T_cells	T_cells	25	0.00584289	Epi_normal
GACCCAGAGCACGATG-1_1T	1T	3712	1445	1T	tumor	3.45904	0	1	1	T_cells	T_cells	2	0.00571414	Epi_normal
GACCCAGAGCCGCTTG-1_1T	1T	1653	910	1T	tumor	4.17391	0	13	13	Epithelial_cells	Epithelial_cells	20	0.0219319	Malignant
GACCCAGTCAGACATC-1_1T	1T	9107	2438	1T	tumor	6.32586	0	1	1	T_cells	T_cells	5	0.00828279	Epi_normal
GACCCAGTCAGTCACA-1_1T	1T	7881	2097	1T	tumor	1.36421	0	10	10	Epithelial_cells	Epithelial_cells	20	0.0219319	Malignant
GACCCAGTCATCTCTA-1_1T	1T	6615	2359	1T	tumor	3.02009	0	1	1	T_cells	T_cells	16	0.00796094	Epi_normal
GACCCAGTCCCAGGAC-1_1T	1T	4072	1731	1T	tumor	3.6213	0	1	1	T_cells	T_cells	14	0.00858151	Epi_normal
GACCCTTAGGCCTAGA-1_1T	1T	3419	1610	1T	tumor	8.46051	0	1	1	T_cells	T_cells	5	0.00828279	Epi_normal
GACCCTTGTACAGTCT-1_1T	1T	12391	3240	1T	tumor	3.91594	0	1	1	T_cells	T_cells	2	0.00571414	Epi_normal
GACCCTTGTATGCGGA-1_1T	1T	4098	1735	1T	tumor	3.89306	0	0	0	T_cells	T_cells	13	0.00780316	Epi_normal
GACCCTTTCTCCCAAC-1_1T	1T	6949	2158	1T	tumor	6.48634	0	0	0	T_cells	T_cells	26	0.00643538	Epi_normal
GACCGTGAGATTGATG-1_1T	1T	6571	2094	1T	tumor	6.52916	0	0	0	T_cells	T_cells	0	0.0100338	Epi_normal
GACCGTGAGGCTAGCA-1_1T	1T	4581	1744	1T	tumor	4.7213	0	1	1	T_cells	T_cells	1	0.00626604	Epi_normal
GACCGTGGTGCTCCGA-1_1T	1T	6418	2150	1T	tumor	3.57572	0	0	0	T_cells	T_cells	18	0.00761473	Epi_normal
GACCTTCAGCATACTC-1_1T	1T	5599	2038	1T	tumor	2.8626	0	0	0	T_cells	T_cells	13	0.00780316	Epi_normal
GACCTTCCAAGCAGGT-1_1T	1T	2789	1258	1T	tumor	5.48966	0	0	0	T_cells	T_cells	13	0.00780316	Epi_normal
GACCTTCCAAGTCCAT-1_1T	1T	4922	1638	1T	tumor	5.45524	0	0	0	T_cells	T_cells	0	0.0100338	Epi_normal
GACCTTCGTCCGGCAT-1_1T	1T	9937	2852	1T	tumor	3.76719	0	0	0	T_cells	T_cells	0	0.0100338	Epi_normal
GACCTTCTCGCTAATG-1_1T	1T	5977	2380	1T	tumor	5.06671	0	1	1	T_cells	T_cells	0	0.0100338	Epi_normal
GACCTTCTCTATCACT-1_1T	1T	7157	2771	1T	tumor	3.75202	0	0	0	T_cells	T_cells	0	0.0100338	Epi_normal
GACGCTGCAACAAAGT-1_1T	1T	17490	4091	1T	tumor	6.20945	0.00536222	1	1	T_cells	T_cells	0	0.0100338	Epi_normal
GACGCTGTCGGTCGAC-1_1T	1T	5776	2160	1T	tumor	8.49176	0	1	1	T_cells	T_cells	0	0.0100338	Epi_normal
GACGTTACAGAGGCAT-1_1T	1T	3239	1166	1T	tumor	5.23698	0	0	0	T_cells	T_cells	22	0.00499652	Epi_normal
GACTATGAGGACTTCT-1_1T	1T	1216	591	1T	tumor	7.45814	0	0	0	T_cells	T_cells	1	0.00626604	Epi_normal
GACTATGCAGCCTTCT-1_1T	1T	1900	1048	1T	tumor	0.627615	0	1	1	T_cells	T_cells	2	0.00571414	Epi_normal
GACTCAAAGCACCCAC-1_1T	1T	9205	2309	1T	tumor	0.314057	0	6	6	Epithelial_cells	Epithelial_cells	20	0.0219319	Malignant
GACTCAAAGGGCAAGG-1_1T	1T	4372	1446	1T	tumor	5.01847	0	0	0	T_cells	T_cells	0	0.0100338	Epi_normal
GACTCAATCCGTCAAA-1_1T	1T	6155	2208	1T	tumor	1.48824	0.0160026	1	1	T_cells	T_cells	26	0.00643538	Epi_normal
GACTCTCAGATCACCT-1_1T	1T	11003	2939	1T	tumor	3.27883	0	1	1	T_cells	T_cells	5	0.00828279	Epi_normal
GACTCTCAGGTTGAGC-1_1T	1T	3394	1553	1T	tumor	6.65567	0	1	1	T_cells	T_cells	15	0.00569513	Epi_normal
GACTCTCAGTAGTCAA-1_1T	1T	4474	1646	1T	tumor	5.65162	0	0	0	T_cells	T_cells	1	0.00626604	Epi_normal
GACTCTCGTTACACTG-1_1T	1T	2566	1144	1T	tumor	6.3822	0.0364697	0	0	T_cells	T_cells	0	0.0100338	Epi_normal
GACTGATAGGTGCTTT-1_1T	1T	7783	2602	1T	tumor	2.77327	0	0	0	T_cells	T_cells	0	0.0100338	Epi_normal
GACTGATGTCAAGCCC-1_1T	1T	793	531	1T	tumor	2.09877	0	13	13	Epithelial_cells	Epithelial_cells	20	0.0219319	Malignant
GACTGATGTCATGACT-1_1T	1T	4607	1665	1T	tumor	2.1245	0	0	0	T_cells	T_cells	21	0.0064462	Epi_normal
GACTTCCCAACAACAA-1_1T	1T	7320	2682	1T	tumor	3.25139	0	0	0	T_cells	T_cells	0	0.0100338	Epi_normal
GACTTCCCAGGTTACT-1_1T	1T	4388	1897	1T	tumor	3.60202	0.0219635	0	0	T_cells	T_cells	4	0.00873212	Epi_normal
GAGAAATGTGAGATCG-1_1T	1T	5326	1985	1T	tumor	6.46294	0	0	0	T_cells	T_cells	18	0.00761473	Epi_normal
GAGACCCAGAGAGGGC-1_1T	1T	5928	2128	1T	tumor	4.47954	0	1	1	T_cells	T_cells	14	0.00858151	Epi_normal
GAGACCCAGATGAAGG-1_1T	1T	3038	1354	1T	tumor	4.34509	0	0	0	T_cells	T_cells	2	0.00571414	Epi_normal
GAGACCCAGCACTAGG-1_1T	1T	3855	1250	1T	tumor	3.31076	0	0	0	T_cells	T_cells	1	0.00626604	Epi_normal
GAGACCCTCGAACTCA-1_1T	1T	3997	1501	1T	tumor	1.01535	0	0	0	T_cells	T_cells	5	0.00828279	Epi_normal
GAGACCCTCTTCACAT-1_1T	1T	7088	2246	1T	tumor	5.5563	0	0	0	T_cells	T_cells	0	0.0100338	Epi_normal
GAGACTTCAAGATTGA-1_1T	1T	4357	1782	1T	tumor	5.05557	0	0	0	T_cells	T_cells	2	0.00571414	Epi_normal
GAGAGGTAGACGGATC-1_1T	1T	3307	1539	1T	tumor	4.86191	0	1	1	T_cells	T_cells	5	0.00828279	Epi_normal
GAGAGGTAGCTGGAGT-1_1T	1T	4666	1647	1T	tumor	4.65877	0	0	0	T_cells	T_cells	0	0.0100338	Epi_normal
GAGATGGAGGAAAGTG-1_1T	1T	20411	3448	1T	tumor	1.2769	0	16	16	Epithelial_cells	Epithelial_cells	20	0.0219319	Malignant
GAGATGGCACCCTAGG-1_1T	1T	3392	1159	1T	tumor	2.50072	0	0	0	T_cells	T_cells	2	0.00571414	Epi_normal
GAGCCTGAGAAACCCG-1_1T	1T	9049	2549	1T	tumor	4.41534	0	0	0	T_cells	T_cells	1	0.00626604	Epi_normal
GAGCCTGAGCGATTCT-1_1T	1T	22337	4831	1T	tumor	8.41738	0	6	6	Epithelial_cells	Epithelial_cells	20	0.0219319	Malignant
GAGCTGCAGAGCCCAA-1_1T	1T	3229	1656	1T	tumor	5.80513	0	1	1	T_cells	T_cells	13	0.00780316	Epi_normal
GAGCTGCCACTAACGT-1_1T	1T	9065	3056	1T	tumor	1.51005	0.0108637	1	1	T_cells	T_cells	5	0.00828279	Epi_normal
GAGGCAACAAGTGCTT-1_1T	1T	5493	2020	1T	tumor	3.2241	0	1	1	T_cells	T_cells	0	0.0100338	Epi_normal
GAGGCAAGTCATCCGG-1_1T	1T	4762	1989	1T	tumor	0.832986	0	1	1	T_cells	T_cells	22	0.00499652	Epi_normal
GAGGCAATCGACCCAG-1_1T	1T	1329	795	1T	tumor	7.6442	0	0	0	T_cells	T_cells	8	0.0137434	Epi_normal
GAGGCCTTCGAGCCTG-1_1T	1T	3198	1482	1T	tumor	4.30751	0.0299133	0	0	T_cells	T_cells	0	0.0100338	Epi_normal
GAGGGATGTGTAGGAC-1_1T	1T	5142	1856	1T	tumor	9.07162	0	0	0	T_cells	T_cells	0	0.0100338	Epi_normal
GAGGGATTCATGCAGT-1_1T	1T	6365	1820	1T	tumor	5.22633	0	0	0	T_cells	T_cells	0	0.0100338	Epi_normal
GAGGGTAAGAAACTAC-1_1T	1T	4300	1213	1T	tumor	4.7197	0	0	0	T_cells	T_cells	12	0.00516358	Epi_normal
GAGGGTAGTATACAGA-1_1T	1T	4703	1688	1T	tumor	3.8831	0	0	0	T_cells	T_cells	0	0.0100338	Epi_normal
GAGTCATCACACGCCA-1_1T	1T	3450	1410	1T	tumor	8.63347	0	0	0	T_cells	T_cells	0	0.0100338	Epi_normal
GAGTGAGAGATTAGCA-1_1T	1T	5112	1871	1T	tumor	3.2368	0	1	1	T_cells	T_cells	14	0.00858151	Epi_normal
GAGTGAGAGGGAGAAT-1_1T	1T	5880	2200	1T	tumor	3.44828	0	1	1	T_cells	T_cells	14	0.00858151	Epi_normal
GAGTGAGGTCTGATAC-1_1T	1T	5267	2076	1T	tumor	8.04818	0	1	1	T_cells	T_cells	0	0.0100338	Epi_normal
GAGTGAGTCCTTCACG-1_1T	1T	7671	2419	1T	tumor	7.7894	0	0	0	T_cells	T_cells	14	0.00858151	Epi_normal
GAGTGAGTCTTAGCCC-1_1T	1T	5042	1616	1T	tumor	5.31455	0	0	0	T_cells	T_cells	22	0.00499652	Epi_normal
GAGTGTTCAGCTCATA-1_1T	1T	8371	2542	1T	tumor	5.44448	0	0	0	T_cells	T_cells	5	0.00828279	Epi_normal
GAGTTACCACATGTTG-1_1T	1T	5651	2251	1T	tumor	3.36867	0	0	0	T_cells	T_cells	1	0.00626604	Epi_normal
GAGTTACGTCCACTTC-1_1T	1T	8112	2001	1T	tumor	2.44137	0	0	0	T_cells	T_cells	13	0.00780316	Epi_normal
GAGTTACGTGTCCACG-1_1T	1T	6850	2075	1T	tumor	4.48968	0	0	0	T_cells	T_cells	1	0.00626604	Epi_normal
GAGTTACGTGTCGCTG-1_1T	1T	4153	1545	1T	tumor	6.12568	0	1	1	T_cells	T_cells	16	0.00796094	Epi_normal
GAGTTGTTCGGCTCTT-1_1T	1T	2585	1355	1T	tumor	8.30082	0	0	0	T_cells	T_cells	0	0.0100338	Epi_normal
GAGTTTGAGGGATCTG-1_1T	1T	3166	1302	1T	tumor	5.49254	0	0	0	T_cells	T_cells	5	0.00828279	Epi_normal
GAGTTTGTCTCTGCTG-1_1T	1T	9436	2487	1T	tumor	7.35395	0	0	0	T_cells	T_cells	13	0.00780316	Epi_normal
GAGTTTGTCTGAGGCC-1_1T	1T	5806	1854	1T	tumor	6.91037	0	0	0	T_cells	T_cells	12	0.00516358	Epi_normal
GATAGCTAGACCAGCA-1_1T	1T	5574	2053	1T	tumor	6.1142	0	1	1	T_cells	T_cells	0	0.0100338	Epi_normal
GATCACAGTGGATGAC-1_1T	1T	879	533	1T	tumor	0	0	13	13	Epithelial_cells	Epithelial_cells	20	0.0219319	Malignant
GATCAGTGTTCCCAAA-1_1T	1T	3220	1318	1T	tumor	2.63078	0	0	0	T_cells	T_cells	13	0.00780316	Epi_normal
GATCATGCAGCATACT-1_1T	1T	4735	1888	1T	tumor	2.20983	0	1	1	T_cells	T_cells	13	0.00780316	Epi_normal
GATCATGCATCGCCTT-1_1T	1T	4246	1877	1T	tumor	3.87141	0	1	1	T_cells	T_cells	0	0.0100338	Epi_normal
GATCATGGTACGCGTC-1_1T	1T	2957	1315	1T	tumor	0.168805	0	6	6	Epithelial_cells	Epithelial_cells	20	0.0219319	Malignant
GATCATGGTGCCGTTG-1_1T	1T	5607	2333	1T	tumor	3.94038	0	1	1	T_cells	T_cells	5	0.00828279	Epi_normal
GATCCCTTCTTGCAGA-1_1T	1T	7363	2717	1T	tumor	3.13117	0	0	0	T_cells	T_cells	0	0.0100338	Epi_normal
GATCGTACATGTGGTT-1_1T	1T	2048	1129	1T	tumor	5.05331	0	1	1	T_cells	T_cells	18	0.00761473	Epi_normal
GATCGTAGTTAAGAAC-1_1T	1T	6772	2311	1T	tumor	1.81238	0	0	0	T_cells	T_cells	13	0.00780316	Epi_normal
GATGACTCACTAAACC-1_1T	1T	5245	1892	1T	tumor	2.7443	0	1	1	T_cells	T_cells	2	0.00571414	Epi_normal
GATGACTTCCTACTGC-1_1T	1T	4706	1662	1T	tumor	4.01795	0	0	0	T_cells	T_cells	0	0.0100338	Epi_normal
GATGAGGAGCACGTCC-1_1T	1T	4135	1571	1T	tumor	7.74208	0	0	0	T_cells	T_cells	25	0.00584289	Epi_normal
GATGAGGAGCTAGAGC-1_1T	1T	7806	2660	1T	tumor	7.7305	0	1	1	T_cells	T_cells	0	0.0100338	Epi_normal
GATGAGGGTGGTAATA-1_1T	1T	6025	2198	1T	tumor	3.24394	0	1	1	T_cells	T_cells	0	0.0100338	Epi_normal
GATGGAGCACTTCTCG-1_1T	1T	8143	2616	1T	tumor	7.70713	0	0	0	T_cells	T_cells	9	0.0065436	Epi_normal
GATGGAGCATCGCCTT-1_1T	1T	5975	2173	1T	tumor	6.5384	0	1	1	T_cells	T_cells	14	0.00858151	Epi_normal
GATGGAGTCCGGCTTT-1_1T	1T	3067	1027	1T	tumor	2.04408	0	1	1	T_cells	T_cells	21	0.0064462	Epi_normal
GATGGAGTCTTCCCGA-1_1T	1T	6699	2051	1T	tumor	3.79147	0	0	0	T_cells	T_cells	0	0.0100338	Epi_normal
GATGTTGCAGAGGTAC-1_1T	1T	5613	2087	1T	tumor	1.81914	0	1	1	T_cells	T_cells	0	0.0100338	Epi_normal
GATTCGACATGGATCT-1_1T	1T	4887	1544	1T	tumor	3.49526	0	0	0	T_cells	T_cells	15	0.00569513	Epi_normal
GATTCTTCAACATACC-1_1T	1T	6411	2466	1T	tumor	1.20203	0	1	1	T_cells	T_cells	0	0.0100338	Epi_normal
GATTCTTCAATTGCCA-1_1T	1T	3627	1245	1T	tumor	4.75315	0	0	0	T_cells	T_cells	14	0.00858151	Epi_normal
GATTCTTGTATCGTAC-1_1T	1T	16192	4035	1T	tumor	5.93156	0	6	6	Epithelial_cells	Epithelial_cells	20	0.0219319	Malignant
GATTGGTTCGGCATCG-1_1T	1T	8230	2537	1T	tumor	3.06243	0	0	0	T_cells	T_cells	26	0.00643538	Epi_normal
GATTTCTAGACGGTCA-1_1T	1T	4626	1484	1T	tumor	3.96512	0	0	0	T_cells	T_cells	25	0.00584289	Epi_normal
GCAACCGAGGCTCAAG-1_1T	1T	1994	1141	1T	tumor	0.548628	0	6	6	Epithelial_cells	Epithelial_cells	8	0.0137434	Epi_normal
GCAACCGTCTCGTTTA-1_1T	1T	4250	1782	1T	tumor	7.24574	0	0	0	T_cells	T_cells	0	0.0100338	Epi_normal
GCACATAAGTAGTGCG-1_1T	1T	15235	3762	1T	tumor	10.9533	0	6	6	Epithelial_cells	Epithelial_cells	20	0.0219319	Malignant
GCACATACACCAGTAT-1_1T	1T	6934	2401	1T	tumor	4.81812	0	0	0	T_cells	T_cells	0	0.0100338	Epi_normal
GCACGGTCAATTGAAG-1_1T	1T	3124	1172	1T	tumor	4.25988	0	1	1	T_cells	T_cells	13	0.00780316	Epi_normal
GCACGTGCACGGTGAA-1_1T	1T	8787	2456	1T	tumor	6.78901	0	0	0	T_cells	T_cells	0	0.0100338	Epi_normal
GCAGCTGAGTGCACAG-1_1T	1T	3713	1396	1T	tumor	10.0751	0	0	0	T_cells	T_cells	24	0.00561387	Epi_normal
GCAGCTGGTCCCAAAT-1_1T	1T	5016	1577	1T	tumor	4.67503	0	1	1	T_cells	T_cells	5	0.00828279	Epi_normal
GCAGGCTCACGTGAGA-1_1T	1T	5990	2254	1T	tumor	3.10579	0	1	1	T_cells	T_cells	0	0.0100338	Epi_normal
GCAGGCTCATACCATG-1_1T	1T	4577	1798	1T	tumor	2.65844	0	1	1	T_cells	T_cells	0	0.0100338	Epi_normal
GCAGGCTGTTGTATGC-1_1T	1T	5372	2080	1T	tumor	3.57207	0	0	0	T_cells	T_cells	15	0.00569513	Epi_normal
GCAGTTAGTACGGATG-1_1T	1T	8355	2334	1T	tumor	5.15382	0	0	0	T_cells	T_cells	0	0.0100338	Epi_normal
GCAGTTAGTGGACTAG-1_1T	1T	2595	963	1T	tumor	0	0	5	5	Epithelial_cells	Epithelial_cells	20	0.0219319	Malignant
GCAGTTATCGCCTTGT-1_1T	1T	988	580	1T	tumor	2.17822	0	0	0	T_cells	T_cells	1	0.00626604	Epi_normal
GCATCGGAGACAACAT-1_1T	1T	1751	812	1T	tumor	1.62921	0	6	6	Epithelial_cells	Epithelial_cells	20	0.0219319	Malignant
GCATCGGGTCATCACA-1_1T	1T	556	385	1T	tumor	0.179533	0	13	13	Epithelial_cells	Epithelial_cells	1	0.00626604	Epi_normal
GCATCGGGTTTCTATC-1_1T	1T	1293	722	1T	tumor	15.2687	0	0	0	T_cells	T_cells	24	0.00561387	Epi_normal
GCATCGGTCCGAGAAG-1_1T	1T	2527	1092	1T	tumor	5.63854	0	1	1	T_cells	T_cells	5	0.00828279	Epi_normal
GCATGATCACGCAGTC-1_1T	1T	4570	1667	1T	tumor	3.17797	0	0	0	T_cells	T_cells	0	0.0100338	Epi_normal
GCATTAGGTTAGGCTT-1_1T	1T	4465	1368	1T	tumor	3.27123	0	1	1	T_cells	T_cells	2	0.00571414	Epi_normal
GCATTAGTCTGTTGGA-1_1T	1T	3724	1504	1T	tumor	5.69764	0	0	0	T_cells	T_cells	1	0.00626604	Epi_normal
GCCAACGAGAGCTGCA-1_1T	1T	1044	701	1T	tumor	0.286533	0	6	6	Epithelial_cells	Epithelial_cells	20	0.0219319	Malignant
GCCAACGGTCTGCATA-1_1T	1T	9679	2535	1T	tumor	3.93052	0	0	0	T_cells	T_cells	0	0.0100338	Epi_normal
GCCAGCAAGTGGATAT-1_1T	1T	6837	1746	1T	tumor	3.29562	0	0	0	T_cells	T_cells	2	0.00571414	Epi_normal
GCCAGCACAACAGCCC-1_1T	1T	6304	2126	1T	tumor	5.44473	0	0	0	T_cells	T_cells	0	0.0100338	Epi_normal
GCCAGGTGTCCCTCAT-1_1T	1T	6311	2436	1T	tumor	3.78106	0	1	1	T_cells	T_cells	18	0.00761473	Epi_normal
GCCAGGTTCATAGAGA-1_1T	1T	5710	2211	1T	tumor	8.50825	0	0	0	T_cells	T_cells	13	0.00780316	Epi_normal
GCCAGGTTCGGCTTGG-1_1T	1T	3786	1379	1T	tumor	1.84081	0	0	0	T_cells	T_cells	14	0.00858151	Epi_normal
GCCAGGTTCTGGGATT-1_1T	1T	1531	954	1T	tumor	0.130463	0	6	6	Epithelial_cells	Epithelial_cells	20	0.0219319	Malignant
GCCAGTGAGCATTGTC-1_1T	1T	13430	3396	1T	tumor	5.93921	0	0	0	T_cells	T_cells	14	0.00858151	Epi_normal
GCCATGGTCTTTCGAT-1_1T	1T	7110	1823	1T	tumor	4.81928	0	0	0	T_cells	T_cells	23	0.004874	Epi_normal
GCCCAGAGTTGGATCT-1_1T	1T	593	408	1T	tumor	0.503356	0	13	13	Epithelial_cells	Epithelial_cells	1	0.00626604	Epi_normal
GCCCGAAAGATTAGCA-1_1T	1T	4353	1673	1T	tumor	3.65206	0	0	0	T_cells	T_cells	0	0.0100338	Epi_normal
GCCCGAACACAATGTC-1_1T	1T	4131	1906	1T	tumor	1.57255	0	1	1	T_cells	T_cells	0	0.0100338	Epi_normal
GCCGTGACAGCAGTTT-1_1T	1T	3989	1434	1T	tumor	9.3203	0	1	1	T_cells	T_cells	0	0.0100338	Epi_normal
GCCGTGACATAGGAGC-1_1T	1T	4298	1559	1T	tumor	3.63229	0	0	0	T_cells	T_cells	2	0.00571414	Epi_normal
GCCGTGATCAAGGACG-1_1T	1T	6248	2309	1T	tumor	3.69914	0	0	0	T_cells	T_cells	14	0.00858151	Epi_normal
GCCTGTTAGTCTGGTT-1_1T	1T	3473	1356	1T	tumor	3.17814	0	0	0	T_cells	T_cells	0	0.0100338	Epi_normal
GCCTGTTGTACTTCCC-1_1T	1T	2768	1384	1T	tumor	6.51807	0	0	0	T_cells	T_cells	1	0.00626604	Epi_normal
GCCTGTTTCTGGACCG-1_1T	1T	4045	1682	1T	tumor	3.43757	0	1	1	T_cells	T_cells	24	0.00561387	Epi_normal
GCGAGAAAGATTGAGT-1_1T	1T	4304	1417	1T	tumor	10.3707	0	0	0	T_cells	T_cells	14	0.00858151	Epi_normal
GCGAGAACAGAGGGTT-1_1T	1T	3862	1413	1T	tumor	11.361	0	0	0	T_cells	T_cells	26	0.00643538	Epi_normal
GCGAGAACAGGCCCTA-1_1T	1T	4865	1840	1T	tumor	4.15682	0	1	1	T_cells	T_cells	2	0.00571414	Epi_normal
GCGAGAATCCACCTGT-1_1T	1T	764	523	1T	tumor	0	0	13	13	Epithelial_cells	Epithelial_cells	1	0.00626604	Epi_normal
GCGATCGAGACGATAT-1_1T	1T	4100	1416	1T	tumor	7.40741	0	0	0	T_cells	T_cells	1	0.00626604	Epi_normal
GCGATCGGTAACACGG-1_1T	1T	4643	1768	1T	tumor	4.85656	0	0	0	T_cells	T_cells	24	0.00561387	Epi_normal
GCGGAAACAATCGCAT-1_1T	1T	4656	2034	1T	tumor	5.34662	0	1	1	T_cells	T_cells	18	0.00761473	Epi_normal
GCGGATCAGACCTGGA-1_1T	1T	4066	1783	1T	tumor	1.92957	0	1	1	T_cells	T_cells	5	0.00828279	Epi_normal
GCGGATCGTATTTCCT-1_1T	1T	7111	1809	1T	tumor	6.22445	0	0	0	T_cells	T_cells	2	0.00571414	Epi_normal
GCGGATCTCCCTCTCC-1_1T	1T	6065	2655	1T	tumor	13.6532	0	6	6	Epithelial_cells	Epithelial_cells	0	0.0100338	Epi_normal
GCGTGCACAAACGAGC-1_1T	1T	3552	1440	1T	tumor	3.08322	0	0	0	T_cells	T_cells	6	0.0041056	Epi_normal
GCGTGCACAAAGACTA-1_1T	1T	14982	4054	1T	tumor	3.83825	0	1	1	T_cells	T_cells	4	0.00873212	Epi_normal
GCGTTTCAGACTCGAG-1_1T	1T	3496	1452	1T	tumor	4.76709	0	1	1	T_cells	T_cells	5	0.00828279	Epi_normal
GCGTTTCCAAATGAAC-1_1T	1T	25730	4425	1T	tumor	16.5098	0	5	5	Epithelial_cells	Epithelial_cells	20	0.0219319	Malignant
GCTACAACACATGTTG-1_1T	1T	783	550	1T	tumor	9.16473	0	0	0	T_cells	T_cells	1	0.00626604	Epi_normal
GCTACAATCCCTTGGT-1_1T	1T	3917	1564	1T	tumor	0.0255232	0	10	10	Epithelial_cells	Epithelial_cells	20	0.0219319	Malignant
GCTACCTAGCAGTAAT-1_1T	1T	2516	1043	1T	tumor	6.04929	0	0	0	T_cells	T_cells	13	0.00780316	Epi_normal
GCTACCTAGCGTGAGT-1_1T	1T	10131	2948	1T	tumor	5.30891	0	1	1	T_cells	T_cells	5	0.00828279	Epi_normal
GCTACCTCAGAAGTGC-1_1T	1T	2170	1101	1T	tumor	5.28154	0	1	1	T_cells	T_cells	0	0.0100338	Epi_normal
GCTACCTCATGTGTCA-1_1T	1T	3294	1231	1T	tumor	1.73031	0	0	0	T_cells	T_cells	13	0.00780316	Epi_normal
GCTACCTCATTCTGTT-1_1T	1T	6960	2688	1T	tumor	6.82731	0	0	0	T_cells	T_cells	4	0.00873212	Epi_normal
GCTCAAAGTATAGGGC-1_1T	1T	5010	1883	1T	tumor	4.09648	0	0	0	T_cells	T_cells	1	0.00626604	Epi_normal
GCTCAAAGTCTCAGAT-1_1T	1T	4423	1587	1T	tumor	4.38824	0	0	0	T_cells	T_cells	2	0.00571414	Epi_normal
GCTGAATAGACTAAGT-1_1T	1T	5875	1889	1T	tumor	5.48584	0	0	0	T_cells	T_cells	16	0.00796094	Epi_normal
GCTGAATGTGATCATC-1_1T	1T	2036	1105	1T	tumor	3.78072	0	1	1	T_cells	T_cells	0	0.0100338	Epi_normal
GCTGCAGCAGGTAGTG-1_1T	1T	5505	1726	1T	tumor	5.13527	0	0	0	T_cells	T_cells	1	0.00626604	Epi_normal
GCTGGGTAGCCAGTAG-1_1T	1T	8433	2814	1T	tumor	2.90155	0	0	0	T_cells	T_cells	0	0.0100338	Epi_normal
GCTGGGTAGTACCCTA-1_1T	1T	3764	1409	1T	tumor	2.91462	0	1	1	T_cells	T_cells	16	0.00796094	Epi_normal
GCTGGGTTCACCTGTC-1_1T	1T	6483	2271	1T	tumor	2.11385	0	0	0	T_cells	T_cells	0	0.0100338	Epi_normal
GCTGGGTTCTGACAGT-1_1T	1T	22440	4866	1T	tumor	6.38688	0	0	0	T_cells	T_cells	4	0.00873212	Epi_normal
GCTTCACCACTCCGGA-1_1T	1T	4331	1383	1T	tumor	4.85501	0	0	0	T_cells	T_cells	16	0.00796094	Epi_normal
GCTTGGGAGTCCGCGT-1_1T	1T	5328	1837	1T	tumor	5.58214	0	0	0	T_cells	T_cells	1	0.00626604	Epi_normal
GCTTGGGGTAGAGCTG-1_1T	1T	3364	1462	1T	tumor	6.42559	0	1	1	T_cells	T_cells	4	0.00873212	Epi_normal
GCTTGGGGTATGACAA-1_1T	1T	4474	1987	1T	tumor	3.90893	0	1	1	T_cells	T_cells	5	0.00828279	Epi_normal
GCTTTCGGTGCGAGTA-1_1T	1T	3775	1628	1T	tumor	4.57533	0	0	0	T_cells	T_cells	0	0.0100338	Epi_normal
GGAACCCAGCTCCCTT-1_1T	1T	3212	1515	1T	tumor	11.5882	0	1	1	T_cells	T_cells	2	0.00571414	Epi_normal
GGAAGTGCAGGTTCGC-1_1T	1T	4090	1321	1T	tumor	1.39826	0	0	0	T_cells	T_cells	1	0.00626604	Epi_normal
GGAAGTGTCATCGACA-1_1T	1T	18474	4639	1T	tumor	16.4299	0	6	6	Epithelial_cells	Epithelial_cells	20	0.0219319	Malignant
GGAAGTGTCCTTCAGC-1_1T	1T	4393	1422	1T	tumor	3.66228	0	0	0	T_cells	T_cells	13	0.00780316	Epi_normal
GGAATCTGTTGAGGAC-1_1T	1T	6795	2282	1T	tumor	19.4332	0	1	1	T_cells	T_cells	0	0.0100338	Epi_normal
GGAATGGAGCAAGTCG-1_1T	1T	17614	4480	1T	tumor	8.96217	0	6	6	Epithelial_cells	Epithelial_cells	20	0.0219319	Malignant
GGAATGGAGCATCTTG-1_1T	1T	3899	1497	1T	tumor	3.8945	0	1	1	T_cells	T_cells	2	0.00571414	Epi_normal
GGAATGGTCTTTCGAT-1_1T	1T	7972	2056	1T	tumor	3.73143	0	0	0	T_cells	T_cells	2	0.00571414	Epi_normal
GGACGTCGTACGCTTA-1_1T	1T	1510	689	1T	tumor	11.5925	0	1	1	T_cells	T_cells	8	0.0137434	Epi_normal
GGACGTCGTCAGCGTC-1_1T	1T	17318	3960	1T	tumor	5.21592	0	6	6	Epithelial_cells	Epithelial_cells	20	0.0219319	Malignant
GGAGAACAGAATCGTA-1_1T	1T	5086	1903	1T	tumor	3.61948	0	0	0	T_cells	T_cells	0	0.0100338	Epi_normal
GGAGAACAGGAATCGC-1_1T	1T	3988	1636	1T	tumor	3.99615	0	0	0	T_cells	T_cells	2	0.00571414	Epi_normal
GGAGAACTCGACATCA-1_1T	1T	5871	2130	1T	tumor	6.33376	0	0	0	T_cells	T_cells	0	0.0100338	Epi_normal
GGAGATGAGCGCTGCT-1_1T	1T	23257	4942	1T	tumor	7.55257	0	6	6	Epithelial_cells	Epithelial_cells	20	0.0219319	Malignant
GGAGATGCAGAGTTCT-1_1T	1T	4695	1494	1T	tumor	2.99587	0	0	0	T_cells	T_cells	1	0.00626604	Epi_normal
GGAGATGTCAGTGTGT-1_1T	1T	17363	4149	1T	tumor	19.2757	0	6	6	Epithelial_cells	Epithelial_cells	20	0.0219319	Malignant
GGAGCAACAGGTCAGA-1_1T	1T	4628	2128	1T	tumor	3.44252	0	1	1	T_cells	T_cells	4	0.00873212	Epi_normal
GGAGCAAGTGAGGATC-1_1T	1T	3773	1415	1T	tumor	9.52038	0	0	0	T_cells	T_cells	2	0.00571414	Epi_normal
GGAGCAATCACCATCC-1_1T	1T	10148	3411	1T	tumor	4.29124	0	1	1	T_cells	T_cells	4	0.00873212	Epi_normal
GGAGCAATCCCGAAAT-1_1T	1T	5762	2459	1T	tumor	6.76375	0	1	1	T_cells	T_cells	14	0.00858151	Epi_normal
GGAGGTAAGTAGGATT-1_1T	1T	2570	1218	1T	tumor	3.67316	0	1	1	T_cells	T_cells	13	0.00780316	Epi_normal
GGAGGTACAACTCATG-1_1T	1T	4389	1696	1T	tumor	7.13077	0	0	0	T_cells	T_cells	1	0.00626604	Epi_normal
GGAGGTAGTGGACCTC-1_1T	1T	4348	1659	1T	tumor	0.0229938	0	6	6	Epithelial_cells	Epithelial_cells	20	0.0219319	Malignant
GGAGGTATCCTTCGAC-1_1T	1T	438	325	1T	tumor	14.786	0	0	0	T_cells	T_cells	1	0.00626604	Epi_normal
GGAGGTATCGTACACA-1_1T	1T	3318	1276	1T	tumor	3.03916	0	0	0	T_cells	T_cells	2	0.00571414	Epi_normal
GGATCTAGTATGTCCA-1_1T	1T	3452	1260	1T	tumor	5.03439	0	0	0	T_cells	T_cells	15	0.00569513	Epi_normal
GGATCTATCACGACTA-1_1T	1T	8994	2738	1T	tumor	2.97735	0	0	0	T_cells	T_cells	0	0.0100338	Epi_normal
GGATGTTCATTAAAGG-1_1T	1T	7671	2564	1T	tumor	4.99133	0	0	0	T_cells	T_cells	0	0.0100338	Epi_normal
GGCACGTGTGCATGAG-1_1T	1T	4416	1883	1T	tumor	1.53846	0	1	1	T_cells	T_cells	6	0.0041056	Epi_normal
GGCAGTCAGCCATTGT-1_1T	1T	2870	1354	1T	tumor	6.20915	0	1	1	T_cells	T_cells	8	0.0137434	Epi_normal
GGCAGTCAGCCTCTGG-1_1T	1T	5516	1668	1T	tumor	6.46091	0	0	0	T_cells	T_cells	26	0.00643538	Epi_normal
GGCGTCAAGTTGCATC-1_1T	1T	5166	1649	1T	tumor	5.74713	0	0	0	T_cells	T_cells	15	0.00569513	Epi_normal
GGCGTCAGTATCGCTA-1_1T	1T	5202	2085	1T	tumor	3.6303	0.0185219	1	1	T_cells	T_cells	13	0.00780316	Epi_normal
GGCGTCATCATTGTGG-1_1T	1T	2881	1151	1T	tumor	7.36334	0	0	0	T_cells	T_cells	0	0.0100338	Epi_normal
GGCTGTGAGTTCGCAT-1_1T	1T	4618	1587	1T	tumor	7.00765	0	1	1	T_cells	T_cells	13	0.00780316	Epi_normal
GGCTGTGGTGACGCCT-1_1T	1T	3485	1442	1T	tumor	2.49021	0	1	1	T_cells	T_cells	6	0.0041056	Epi_normal
GGCTTGGTCGAACCAT-1_1T	1T	2991	1643	1T	tumor	9.28116	0	1	1	T_cells	T_cells	5	0.00828279	Epi_normal
GGCTTTCAGTTCATCG-1_1T	1T	5503	2130	1T	tumor	1.64433	0	1	1	T_cells	T_cells	0	0.0100338	Epi_normal
GGCTTTCCAGATGCGA-1_1T	1T	2815	997	1T	tumor	6.13538	0	0	0	T_cells	T_cells	14	0.00858151	Epi_normal
GGCTTTCCATGCACTA-1_1T	1T	11462	3376	1T	tumor	3.29874	0	0	0	T_cells	T_cells	0	0.0100338	Epi_normal
GGCTTTCCATTACGGT-1_1T	1T	469	341	1T	tumor	19.6918	0	0	0	T_cells	T_cells	1	0.00626604	Epi_normal
GGCTTTCTCAGCTGTA-1_1T	1T	10296	2761	1T	tumor	1.99886	0	0	0	T_cells	T_cells	0	0.0100338	Epi_normal
GGGAAGTCAATCAGCT-1_1T	1T	4212	1647	1T	tumor	4.03281	0	1	1	T_cells	T_cells	4	0.00873212	Epi_normal
GGGAAGTTCATCGCCT-1_1T	1T	3161	1231	1T	tumor	4.47265	0	1	1	T_cells	T_cells	14	0.00858151	Epi_normal
GGGACAAAGCTCTTCC-1_1T	1T	5627	1936	1T	tumor	1.55703	0	0	0	T_cells	T_cells	0	0.0100338	Epi_normal
GGGACAATCATTGTTC-1_1T	1T	3826	1441	1T	tumor	4.42168	0	0	0	T_cells	T_cells	24	0.00561387	Epi_normal
GGGACTCGTCACTTAG-1_1T	1T	3228	1532	1T	tumor	3.75671	0	1	1	T_cells	T_cells	0	0.0100338	Epi_normal
GGGACTCTCACTGTTT-1_1T	1T	511	383	1T	tumor	0.776699	0	13	13	Epithelial_cells	Epithelial_cells	1	0.00626604	Epi_normal
GGGAGATCAAGGCCTC-1_1T	1T	11183	2874	1T	tumor	4.11558	0	0	0	T_cells	T_cells	4	0.00873212	Epi_normal
GGGAGATCAGGACGAT-1_1T	1T	4769	1625	1T	tumor	2.83211	0	0	0	T_cells	T_cells	16	0.00796094	Epi_normal
GGGAGATGTGTATTCG-1_1T	1T	4690	1439	1T	tumor	2.91865	0	0	0	T_cells	T_cells	2	0.00571414	Epi_normal
GGGAGATGTTGGACCC-1_1T	1T	3537	1230	1T	tumor	6.30464	0	0	0	T_cells	T_cells	8	0.0137434	Epi_normal
GGGAGTATCCTATTGT-1_1T	1T	5242	2072	1T	tumor	3.60427	0	0	0	T_cells	T_cells	13	0.00780316	Epi_normal
GGGATCCAGACCTTTG-1_1T	1T	2499	1532	1T	tumor	9.51864	0.0361925	0	0	T_cells	T_cells	0	0.0100338	Epi_normal
GGGATCCAGCATACTC-1_1T	1T	6236	1983	1T	tumor	2.44055	0	0	0	T_cells	T_cells	13	0.00780316	Epi_normal
GGGATGACACCGCTGA-1_1T	1T	6540	2232	1T	tumor	3.78108	0	1	1	T_cells	T_cells	18	0.00761473	Epi_normal
GGGATGACAGCACGAA-1_1T	1T	5095	1898	1T	tumor	3.7037	0.0188964	0	0	T_cells	T_cells	0	0.0100338	Epi_normal
GGGATGAGTTACCTGA-1_1T	1T	3666	1313	1T	tumor	6.45573	0	0	0	T_cells	T_cells	0	0.0100338	Epi_normal
GGGATGATCATGCCCT-1_1T	1T	1285	811	1T	tumor	5.65345	0	5	5	Epithelial_cells	Epithelial_cells	8	0.0137434	Epi_normal
GGGCCATGTGGCTCTG-1_1T	1T	3950	1574	1T	tumor	2.90069	0	0	0	T_cells	T_cells	0	0.0100338	Epi_normal
GGGCGTTGTCACAGTT-1_1T	1T	3597	1413	1T	tumor	3.97651	0.026688	1	1	T_cells	T_cells	1	0.00626604	Epi_normal
GGGCGTTTCAAGTGTC-1_1T	1T	4627	1122	1T	tumor	3.16032	0	0	0	T_cells	T_cells	15	0.00569513	Epi_normal
GGGCTACAGACGGAAA-1_1T	1T	3463	1164	1T	tumor	4.33702	0	0	0	T_cells	T_cells	23	0.004874	Epi_normal
GGGCTACAGCATATGA-1_1T	1T	796	552	1T	tumor	0.5	0	13	13	Epithelial_cells	Epithelial_cells	1	0.00626604	Epi_normal
GGGCTCACAATTCGTG-1_1T	1T	4147	1638	1T	tumor	2.21646	0	1	1	T_cells	T_cells	5	0.00828279	Epi_normal
GGGCTCACACCGTGGT-1_1T	1T	6773	1948	1T	tumor	5.28597	0	0	0	T_cells	T_cells	0	0.0100338	Epi_normal
GGGTAGAGTCGAGCAA-1_1T	1T	5675	1872	1T	tumor	1.56114	0	1	1	T_cells	T_cells	5	0.00828279	Epi_normal
GGGTAGATCAAGTCGT-1_1T	1T	7014	2574	1T	tumor	4.00985	0	1	1	T_cells	T_cells	0	0.0100338	Epi_normal
GGGTAGATCCGCATAA-1_1T	1T	721	477	1T	tumor	1.09739	0	13	13	Epithelial_cells	Epithelial_cells	20	0.0219319	Malignant
GGGTATTCACATTCTT-1_1T	1T	10067	3262	1T	tumor	1.93844	0	1	1	T_cells	T_cells	0	0.0100338	Epi_normal
GGGTATTGTATCGTGT-1_1T	1T	10000	2742	1T	tumor	2.24829	0	0	0	T_cells	T_cells	5	0.00828279	Epi_normal
GGGTATTGTCATGGCC-1_1T	1T	5899	1815	1T	tumor	4.12807	0	0	0	T_cells	T_cells	0	0.0100338	Epi_normal
GGGTATTTCACCACAA-1_1T	1T	2342	972	1T	tumor	4.44535	0.040783	0	0	T_cells	T_cells	2	0.00571414	Epi_normal
GGGTCACGTGAACTAA-1_1T	1T	5103	2126	1T	tumor	3.03951	0.018997	0	0	T_cells	T_cells	0	0.0100338	Epi_normal
GGGTCACTCGAAGGAC-1_1T	1T	5705	2399	1T	tumor	0.366748	0	6	6	Epithelial_cells	Epithelial_cells	20	0.0219319	Malignant
GGGTCTGAGCTTCATG-1_1T	1T	6474	2228	1T	tumor	3.83244	0	1	1	T_cells	T_cells	0	0.0100338	Epi_normal
GGGTCTGAGGACAGCT-1_1T	1T	9040	2410	1T	tumor	3.82979	0	0	0	T_cells	T_cells	26	0.00643538	Epi_normal
GGGTCTGCAGACACAG-1_1T	1T	787	500	1T	tumor	0	0	13	13	Epithelial_cells	Epithelial_cells	20	0.0219319	Malignant
GGGTCTGGTGGACCTC-1_1T	1T	5637	1967	1T	tumor	4.13265	0	0	0	T_cells	T_cells	0	0.0100338	Epi_normal
GGGTGAAAGATGTTCC-1_1T	1T	2981	1251	1T	tumor	10.3189	0	0	0	T_cells	T_cells	16	0.00796094	Epi_normal
GGGTGAATCGCCTTGT-1_1T	1T	4203	1616	1T	tumor	3.22358	0	0	0	T_cells	T_cells	0	0.0100338	Epi_normal
GGGTGTCAGAGCTGCA-1_1T	1T	5228	1822	1T	tumor	4.45906	0	0	0	T_cells	T_cells	0	0.0100338	Epi_normal
GGGTGTCGTTATGACC-1_1T	1T	4145	1389	1T	tumor	3.87291	0	0	0	T_cells	T_cells	0	0.0100338	Epi_normal
GGGTGTCTCGACTCCT-1_1T	1T	2414	1116	1T	tumor	3.51578	0.0399521	0	0	T_cells	T_cells	0	0.0100338	Epi_normal
GGGTGTCTCTAGCCAA-1_1T	1T	4836	1862	1T	tumor	6.35167	0	1	1	T_cells	T_cells	0	0.0100338	Epi_normal
GGGTTATCATGACGGA-1_1T	1T	4156	1475	1T	tumor	5.20073	0	0	0	T_cells	T_cells	1	0.00626604	Epi_normal
GGGTTATGTCGTGATT-1_1T	1T	5851	1881	1T	tumor	5.79617	0	0	0	T_cells	T_cells	16	0.00796094	Epi_normal
GGGTTTAAGTGATGGC-1_1T	1T	4261	2020	1T	tumor	1.77501	0	1	1	T_cells	T_cells	5	0.00828279	Epi_normal
GGGTTTATCCTCTAGC-1_1T	1T	4187	1562	1T	tumor	2.87636	0	0	0	T_cells	T_cells	2	0.00571414	Epi_normal
GGTAACTCAACGTATC-1_1T	1T	4175	1338	1T	tumor	4.4841	0	0	0	T_cells	T_cells	0	0.0100338	Epi_normal
GGTAACTGTACTGAGG-1_1T	1T	3095	1255	1T	tumor	0.673941	0	1	1	T_cells	T_cells	0	0.0100338	Epi_normal
GGTAACTTCGAAACAA-1_1T	1T	3618	1568	1T	tumor	3.52	0	1	1	T_cells	T_cells	5	0.00828279	Epi_normal
GGTAACTTCTACAGGT-1_1T	1T	4794	1595	1T	tumor	6.69521	0	0	0	T_cells	T_cells	24	0.00561387	Epi_normal
GGTAGAGCACTTCAGA-1_1T	1T	4118	1368	1T	tumor	2.90026	0	0	0	T_cells	T_cells	12	0.00516358	Epi_normal
GGTAGAGTCCCAGCGA-1_1T	1T	7781	2041	1T	tumor	6.46635	0.0120192	0	0	T_cells	T_cells	0	0.0100338	Epi_normal
GGTCACGCATCTAACG-1_1T	1T	10313	3160	1T	tumor	4.18099	0	1	1	T_cells	T_cells	0	0.0100338	Epi_normal
GGTCTGGGTAACTTCG-1_1T	1T	3070	1172	1T	tumor	4.89467	0	1	1	T_cells	T_cells	1	0.00626604	Epi_normal
GGTCTGGGTGCGAACA-1_1T	1T	4549	1648	1T	tumor	2.02455	0	0	0	T_cells	T_cells	0	0.0100338	Epi_normal
GGTCTGGGTTGTACGT-1_1T	1T	4059	1347	1T	tumor	3.65535	0	0	0	T_cells	T_cells	0	0.0100338	Epi_normal
GGTCTGGTCATTGGTG-1_1T	1T	6500	2354	1T	tumor	4.55213	0	0	0	T_cells	T_cells	18	0.00761473	Epi_normal
GGTCTGGTCTGAGGCC-1_1T	1T	1902	1025	1T	tumor	5.13716	0	0	0	T_cells	T_cells	22	0.00499652	Epi_normal
GGTGAAGAGCTAGTTC-1_1T	1T	3780	1642	1T	tumor	2.65259	0	1	1	T_cells	T_cells	13	0.00780316	Epi_normal
GGTGAAGAGGTAATCA-1_1T	1T	14118	3336	1T	tumor	3.51285	0	0	0	T_cells	T_cells	2	0.00571414	Epi_normal
GGTGGCTGTGCTAGCC-1_1T	1T	8515	2690	1T	tumor	3.16161	0	0	0	T_cells	T_cells	0	0.0100338	Epi_normal
GGTGGCTGTTGGTAGG-1_1T	1T	3669	1378	1T	tumor	4.7013	0	0	0	T_cells	T_cells	1	0.00626604	Epi_normal
GGTGTCGCAACTCGTA-1_1T	1T	16177	4593	1T	tumor	17.8541	0	6	6	Epithelial_cells	Epithelial_cells	20	0.0219319	Malignant
GGTGTCGGTTCCTTGC-1_1T	1T	9802	2483	1T	tumor	4.43599	0	0	0	T_cells	T_cells	0	0.0100338	Epi_normal
GGTGTTAAGTGGCGAT-1_1T	1T	4958	1801	1T	tumor	7.17094	0	0	0	T_cells	T_cells	2	0.00571414	Epi_normal
GGTGTTACATGGCTAT-1_1T	1T	3836	1809	1T	tumor	3.27786	0	1	1	T_cells	T_cells	0	0.0100338	Epi_normal
GGTTAACTCCGCGATG-1_1T	1T	3794	1906	1T	tumor	4.04654	0	1	1	T_cells	T_cells	24	0.00561387	Epi_normal
GGTTCTCAGCCGTTAT-1_1T	1T	4612	1635	1T	tumor	7.18454	0	0	0	T_cells	T_cells	16	0.00796094	Epi_normal
GGTTGTAGTTGTAAAG-1_1T	1T	8302	2367	1T	tumor	5.99026	0	0	0	T_cells	T_cells	0	0.0100338	Epi_normal
GTAACACAGCTGTACT-1_1T	1T	4109	1200	1T	tumor	5.56194	0	0	0	T_cells	T_cells	13	0.00780316	Epi_normal
GTAACACGTAGGTGCA-1_1T	1T	3472	1338	1T	tumor	6.89193	0	1	1	T_cells	T_cells	18	0.00761473	Epi_normal
GTAAGTCAGACGTCGA-1_1T	1T	3689	1477	1T	tumor	4.03226	0	1	1	T_cells	T_cells	13	0.00780316	Epi_normal
GTAAGTCAGATCACTC-1_1T	1T	5058	1751	1T	tumor	1.91972	0	0	0	T_cells	T_cells	0	0.0100338	Epi_normal
GTAAGTCCAGAGTCAG-1_1T	1T	3529	1310	1T	tumor	4.20738	0	0	0	T_cells	T_cells	2	0.00571414	Epi_normal
GTAAGTCTCGATAACC-1_1T	1T	1205	724	1T	tumor	12.6812	0	0	0	T_cells	T_cells	1	0.00626604	Epi_normal
GTAATCGAGTCAATCC-1_1T	1T	1407	659	1T	tumor	16.6963	0	0	0	T_cells	T_cells	1	0.00626604	Epi_normal
GTAATCGCAATGGGTG-1_1T	1T	6463	2305	1T	tumor	2.92881	0	1	1	T_cells	T_cells	0	0.0100338	Epi_normal
GTAATCGGTACCTAGT-1_1T	1T	7722	2345	1T	tumor	3.67968	0	0	0	T_cells	T_cells	0	0.0100338	Epi_normal
GTAATGCGTGATGTAA-1_1T	1T	4058	1257	1T	tumor	6.64826	0	0	0	T_cells	T_cells	1	0.00626604	Epi_normal
GTAATGCTCCAAATGC-1_1T	1T	6769	2389	1T	tumor	7.43881	0	1	1	T_cells	T_cells	13	0.00780316	Epi_normal
GTACAACAGACTTCGT-1_1T	1T	8295	2373	1T	tumor	3.72519	0.011605	0	0	T_cells	T_cells	0	0.0100338	Epi_normal
GTACAACAGTATCTGC-1_1T	1T	8246	2722	1T	tumor	3.7694	0	0	0	T_cells	T_cells	0	0.0100338	Epi_normal
GTACAACCATGTGACT-1_1T	1T	1663	868	1T	tumor	10.9266	0	0	0	T_cells	T_cells	0	0.0100338	Epi_normal
GTACAACGTATCGCGC-1_1T	1T	4968	1453	1T	tumor	5.46147	0	0	0	T_cells	T_cells	0	0.0100338	Epi_normal
GTACAACGTGTTCCTC-1_1T	1T	6992	1748	1T	tumor	6.82303	0	0	0	T_cells	T_cells	6	0.0041056	Epi_normal
GTACAGTGTCTAGATC-1_1T	1T	6645	1919	1T	tumor	3.48584	0	0	0	T_cells	T_cells	1	0.00626604	Epi_normal
GTAGAAAAGGTTCTTG-1_1T	1T	5735	1711	1T	tumor	6.39791	0	0	0	T_cells	T_cells	1	0.00626604	Epi_normal
GTAGAAACAGTGACCC-1_1T	1T	1965	923	1T	tumor	4.14634	0	1	1	T_cells	T_cells	16	0.00796094	Epi_normal
GTAGAAATCGGTTGTA-1_1T	1T	3892	1288	1T	tumor	5.39621	0	0	0	T_cells	T_cells	2	0.00571414	Epi_normal
GTAGAAATCTGAGGTT-1_1T	1T	6421	2436	1T	tumor	7.96904	0	0	0	T_cells	T_cells	4	0.00873212	Epi_normal
GTAGAAATCTGGTGCG-1_1T	1T	1839	1042	1T	tumor	16.5608	0	0	0	T_cells	T_cells	0	0.0100338	Epi_normal
GTAGAGGAGCGGTAAC-1_1T	1T	4271	1577	1T	tumor	5.02557	0	0	0	T_cells	T_cells	16	0.00796094	Epi_normal
GTAGATCAGCGCCGTT-1_1T	1T	2345	1055	1T	tumor	5.40541	0	1	1	T_cells	T_cells	5	0.00828279	Epi_normal
GTAGATCAGGTGCTAG-1_1T	1T	5834	2353	1T	tumor	4.70434	0	1	1	T_cells	T_cells	0	0.0100338	Epi_normal
GTAGATCCATTGGGAG-1_1T	1T	21011	4460	1T	tumor	12.0879	0	5	5	Epithelial_cells	Epithelial_cells	20	0.0219319	Malignant
GTAGATCGTGGGTCAA-1_1T	1T	5626	1965	1T	tumor	2.03726	0	0	0	T_cells	T_cells	14	0.00858151	Epi_normal
GTAGCTACAGCCATTA-1_1T	1T	7774	2353	1T	tumor	4.24929	0	0	0	T_cells	T_cells	0	0.0100338	Epi_normal
GTAGCTATCAAGCCTA-1_1T	1T	4501	1709	1T	tumor	3.72193	0	1	1	T_cells	T_cells	2	0.00571414	Epi_normal
GTAGGAGCAATAGTAG-1_1T	1T	3697	1387	1T	tumor	4.19798	0	1	1	T_cells	T_cells	2	0.00571414	Epi_normal
GTAGGAGTCAATCCAG-1_1T	1T	1153	764	1T	tumor	14.4024	0	0	0	T_cells	T_cells	1	0.00626604	Epi_normal
GTAGGAGTCGACCACG-1_1T	1T	14710	3574	1T	tumor	0.250898	0	6	6	Epithelial_cells	Epithelial_cells	20	0.0219319	Malignant
GTAGTACGTACCTAGT-1_1T	1T	4624	1961	1T	tumor	3.2636	0	1	1	T_cells	T_cells	5	0.00828279	Epi_normal
GTAGTACTCGCCAACG-1_1T	1T	4488	1740	1T	tumor	4.85478	0	1	1	T_cells	T_cells	5	0.00828279	Epi_normal
GTAGTACTCTTGGTCC-1_1T	1T	4151	1800	1T	tumor	1.28419	0	1	1	T_cells	T_cells	0	0.0100338	Epi_normal
GTATTGGCAAATACAG-1_1T	1T	5490	2098	1T	tumor	5.21409	0	1	1	T_cells	T_cells	0	0.0100338	Epi_normal
GTATTGGGTCGACGCT-1_1T	1T	8449	2178	1T	tumor	5.76623	0	0	0	T_cells	T_cells	0	0.0100338	Epi_normal
GTATTGGTCCATTCAT-1_1T	1T	4545	1739	1T	tumor	5.21376	0	0	0	T_cells	T_cells	0	0.0100338	Epi_normal
GTATTTCTCTTCCCGA-1_1T	1T	5364	1684	1T	tumor	3.40357	0	0	0	T_cells	T_cells	0	0.0100338	Epi_normal
GTCAAACAGCCATGCC-1_1T	1T	5916	1704	1T	tumor	4.20984	0	0	0	T_cells	T_cells	0	0.0100338	Epi_normal
GTCAAGTAGACTTCAC-1_1T	1T	3902	1719	1T	tumor	2.23002	0	1	1	T_cells	T_cells	5	0.00828279	Epi_normal
GTCAAGTCAACAGATA-1_1T	1T	11041	3244	1T	tumor	5.42231	0	0	0	T_cells	T_cells	0	0.0100338	Epi_normal
GTCAAGTTCTAAACGC-1_1T	1T	5127	2158	1T	tumor	1.78161	0	1	1	T_cells	T_cells	14	0.00858151	Epi_normal
GTCACGGGTACTGCCG-1_1T	1T	3657	1710	1T	tumor	2.42796	0	1	1	T_cells	T_cells	5	0.00828279	Epi_normal
GTCACGGTCGCTTGAA-1_1T	1T	1276	649	1T	tumor	3.98796	0	1	1	T_cells	T_cells	9	0.0065436	Epi_normal
GTCACTCCATCGGCCA-1_1T	1T	5515	2018	1T	tumor	2.80226	0	1	1	T_cells	T_cells	2	0.00571414	Epi_normal
GTCACTCTCGTTGTGA-1_1T	1T	6912	2160	1T	tumor	4.37189	0	1	1	T_cells	T_cells	13	0.00780316	Epi_normal
GTCAGCGAGGTGTGAC-1_1T	1T	4334	1715	1T	tumor	4.26331	0	1	1	T_cells	T_cells	25	0.00584289	Epi_normal
GTCAGCGAGTATGACA-1_1T	1T	5447	1494	1T	tumor	3.02653	0	0	0	T_cells	T_cells	25	0.00584289	Epi_normal
GTCAGCGCACAGTATC-1_1T	1T	4650	1935	1T	tumor	2.84162	0	1	1	T_cells	T_cells	18	0.00761473	Epi_normal
GTCAGCGGTTAATGAG-1_1T	1T	4506	1285	1T	tumor	4.61473	0	0	0	T_cells	T_cells	0	0.0100338	Epi_normal
GTCAGCGTCAAGCCAT-1_1T	1T	773	506	1T	tumor	2.39899	0	0	0	T_cells	T_cells	8	0.0137434	Epi_normal
GTCATCCCACGCGCAT-1_1T	1T	4947	1228	1T	tumor	4.25779	0	0	0	T_cells	T_cells	0	0.0100338	Epi_normal
GTCATCCGTATTTCGG-1_1T	1T	4290	1736	1T	tumor	3.61716	0	1	1	T_cells	T_cells	25	0.00584289	Epi_normal
GTCATGAAGGTCATTC-1_1T	1T	4128	1205	1T	tumor	3.95533	0	0	0	T_cells	T_cells	6	0.0041056	Epi_normal
GTCATGACATCATTTC-1_1T	1T	5925	2247	1T	tumor	1.47988	0	1	1	T_cells	T_cells	0	0.0100338	Epi_normal
GTCATGATCCCGAATA-1_1T	1T	6518	2301	1T	tumor	2.24955	0	0	0	T_cells	T_cells	0	0.0100338	Epi_normal
GTCATTTAGGCTTTCA-1_1T	1T	6017	2269	1T	tumor	4.11155	0	0	0	T_cells	T_cells	0	0.0100338	Epi_normal
GTCCACTAGAAACACT-1_1T	1T	4104	1738	1T	tumor	2.35546	0	0	0	T_cells	T_cells	0	0.0100338	Epi_normal
GTCCACTCACAGCTTA-1_1T	1T	6624	1691	1T	tumor	2.63119	0	0	0	T_cells	T_cells	0	0.0100338	Epi_normal
GTCCACTGTCCGGATC-1_1T	1T	5056	2271	1T	tumor	2.69438	0	1	1	T_cells	T_cells	5	0.00828279	Epi_normal
GTCCCATCAAAGAACT-1_1T	1T	975	576	1T	tumor	8.53659	0	0	0	T_cells	T_cells	1	0.00626604	Epi_normal
GTCCCATCACAGCGCT-1_1T	1T	4827	1360	1T	tumor	2.62255	0	0	0	T_cells	T_cells	0	0.0100338	Epi_normal
GTCCCATCAGTATGAA-1_1T	1T	3647	1572	1T	tumor	3.77309	0	1	1	T_cells	T_cells	1	0.00626604	Epi_normal
GTCCCATCATGTGACT-1_1T	1T	3560	1710	1T	tumor	7.48441	0	1	1	T_cells	T_cells	14	0.00858151	Epi_normal
GTCCCATTCCTGCTAC-1_1T	1T	6016	2073	1T	tumor	3.20193	0	0	0	T_cells	T_cells	4	0.00873212	Epi_normal
GTCCTCAAGAACGTGC-1_1T	1T	11492	3146	1T	tumor	5.91895	0	0	0	T_cells	T_cells	0	0.0100338	Epi_normal
GTCCTCAAGTTGGAGC-1_1T	1T	3738	1472	1T	tumor	1.08494	0	0	0	T_cells	T_cells	0	0.0100338	Epi_normal
GTCCTCACATGTGGTT-1_1T	1T	3350	1436	1T	tumor	2.41771	0	1	1	T_cells	T_cells	16	0.00796094	Epi_normal
GTCCTCATCCTGTAAG-1_1T	1T	4805	1754	1T	tumor	5.02076	0	0	0	T_cells	T_cells	14	0.00858151	Epi_normal
GTCGAATGTTTGGGTT-1_1T	1T	1250	667	1T	tumor	12.9526	0	0	0	T_cells	T_cells	1	0.00626604	Epi_normal
GTCGTTCAGCTCGCAC-1_1T	1T	3721	1374	1T	tumor	4.36906	0	0	0	T_cells	T_cells	2	0.00571414	Epi_normal
GTCTACCGTAGCGCTC-1_1T	1T	4111	1284	1T	tumor	3.20226	0	0	0	T_cells	T_cells	15	0.00569513	Epi_normal
GTCTACCGTAGGAGGG-1_1T	1T	7313	2271	1T	tumor	3.31835	0	0	0	T_cells	T_cells	5	0.00828279	Epi_normal
GTCTACCGTATCATGC-1_1T	1T	5295	2094	1T	tumor	2.84404	0	0	0	T_cells	T_cells	13	0.00780316	Epi_normal
GTCTAGAGTGAATATG-1_1T	1T	6434	2109	1T	tumor	2.51515	0	0	0	T_cells	T_cells	13	0.00780316	Epi_normal
GTCTAGATCACTTTGT-1_1T	1T	8558	2712	1T	tumor	4.0148	0.0112145	0	0	T_cells	T_cells	0	0.0100338	Epi_normal
GTCTAGATCGCTGTTC-1_1T	1T	2156	1300	1T	tumor	3.18815	0	1	1	T_cells	T_cells	0	0.0100338	Epi_normal
GTCTAGATCTGAATCG-1_1T	1T	4842	1589	1T	tumor	2.08291	0	0	0	T_cells	T_cells	21	0.0064462	Epi_normal
GTCTCACTCTCATAGG-1_1T	1T	8041	2723	1T	tumor	2.43873	0	0	0	T_cells	T_cells	0	0.0100338	Epi_normal
GTCTGTCAGCGCACAA-1_1T	1T	9584	3114	1T	tumor	3.89089	0	1	1	T_cells	T_cells	0	0.0100338	Epi_normal
GTCTGTCTCGCTACAA-1_1T	1T	20530	4832	1T	tumor	12.4552	0.00426403	6	6	Epithelial_cells	Epithelial_cells	20	0.0219319	Malignant
GTGACGCAGAGAGCCT-1_1T	1T	4022	1551	1T	tumor	3.13102	0	1	1	T_cells	T_cells	2	0.00571414	Epi_normal
GTGACGCTCTAGAACC-1_1T	1T	742	455	1T	tumor	0.13459	0	13	13	Epithelial_cells	Epithelial_cells	22	0.00499652	Epi_normal
GTGAGCCCATGACGAG-1_1T	1T	11513	3842	1T	tumor	15.6371	0	6	6	Epithelial_cells	Epithelial_cells	4	0.00873212	Epi_normal
GTGAGCCGTATAATGG-1_1T	1T	7668	2262	1T	tumor	4.26966	0	0	0	T_cells	T_cells	16	0.00796094	Epi_normal
GTGAGCCTCCATATGG-1_1T	1T	10160	3018	1T	tumor	5.04673	0	0	0	T_cells	T_cells	0	0.0100338	Epi_normal
GTGAGCCTCTCCTGAC-1_1T	1T	1602	1024	1T	tumor	9.6956	0	1	1	T_cells	T_cells	0	0.0100338	Epi_normal
GTGAGGAAGCCACTCG-1_1T	1T	3355	1382	1T	tumor	3.0627	0	1	1	T_cells	T_cells	14	0.00858151	Epi_normal
GTGAGGACAGCTACCG-1_1T	1T	4094	1826	1T	tumor	3.55713	0	1	1	T_cells	T_cells	8	0.0137434	Epi_normal
GTGAGGAGTAATGCTC-1_1T	1T	5285	1585	1T	tumor	3.76912	0	0	0	T_cells	T_cells	1	0.00626604	Epi_normal
GTGAGTTAGGAGTACC-1_1T	1T	3063	1289	1T	tumor	3.92095	0	1	1	T_cells	T_cells	2	0.00571414	Epi_normal
GTGAGTTTCACTGATG-1_1T	1T	4312	1476	1T	tumor	2.70758	0	0	0	T_cells	T_cells	0	0.0100338	Epi_normal
GTGAGTTTCTCCGAGG-1_1T	1T	3934	1738	1T	tumor	1.6004	0.0250063	1	1	T_cells	T_cells	16	0.00796094	Epi_normal
GTGATGTAGAAGCCAC-1_1T	1T	4075	1461	1T	tumor	1.80723	0	0	0	T_cells	T_cells	13	0.00780316	Epi_normal
GTGATGTAGGTTCTAC-1_1T	1T	4867	1864	1T	tumor	3.31744	0	0	0	T_cells	T_cells	0	0.0100338	Epi_normal
GTGATGTAGTCGGCCT-1_1T	1T	10591	3112	1T	tumor	5.07305	0	0	0	T_cells	T_cells	26	0.00643538	Epi_normal
GTGATGTGTCCGGACT-1_1T	1T	534	393	1T	tumor	0	0	13	13	Epithelial_cells	Epithelial_cells	1	0.00626604	Epi_normal
GTGATGTGTGAAGCTG-1_1T	1T	2798	1230	1T	tumor	5.94958	0	1	1	T_cells	T_cells	0	0.0100338	Epi_normal
GTGATGTGTGTCGCTG-1_1T	1T	5056	1623	1T	tumor	4.56776	0	1	1	T_cells	T_cells	2	0.00571414	Epi_normal
GTGCACGAGGAGGCAG-1_1T	1T	4249	1708	1T	tumor	7.46951	0	0	0	T_cells	T_cells	2	0.00571414	Epi_normal
GTGCACGTCATTATCC-1_1T	1T	691	450	1T	tumor	19.2757	0	0	0	T_cells	T_cells	1	0.00626604	Epi_normal
GTGCAGCGTTGCATGT-1_1T	1T	3906	1558	1T	tumor	5.33204	0	0	0	T_cells	T_cells	26	0.00643538	Epi_normal
GTGCAGCTCCCGTTCA-1_1T	1T	3929	1635	1T	tumor	2.74752	0	0	0	T_cells	T_cells	14	0.00858151	Epi_normal
GTGCGTGTCACGAACT-1_1T	1T	4820	1762	1T	tumor	2.74415	0	0	0	T_cells	T_cells	25	0.00584289	Epi_normal
GTGCGTGTCGTAGGGA-1_1T	1T	4508	1594	1T	tumor	3.36549	0	1	1	T_cells	T_cells	0	0.0100338	Epi_normal
GTGCTGGGTGCGGATA-1_1T	1T	1371	819	1T	tumor	12.8417	0	0	0	T_cells	T_cells	14	0.00858151	Epi_normal
GTGCTGGTCACATCAG-1_1T	1T	2079	1158	1T	tumor	0.144092	0	6	6	Epithelial_cells	Epithelial_cells	20	0.0219319	Malignant
GTGCTTCAGCACTGGA-1_1T	1T	4053	1316	1T	tumor	0.0493218	0	13	13	Epithelial_cells	Epithelial_cells	20	0.0219319	Malignant
GTGCTTCGTATCAAGA-1_1T	1T	4246	1313	1T	tumor	5.03243	0	0	0	T_cells	T_cells	0	0.0100338	Epi_normal
GTGCTTCTCTTCACGC-1_1T	1T	5515	1734	1T	tumor	3.31346	0	1	1	T_cells	T_cells	0	0.0100338	Epi_normal
GTGGAAGAGTCACACT-1_1T	1T	4097	1695	1T	tumor	6.88636	0	1	1	T_cells	T_cells	14	0.00858151	Epi_normal
GTGGAAGGTCCTCAGG-1_1T	1T	3066	1121	1T	tumor	5.7775	0	1	1	T_cells	T_cells	5	0.00828279	Epi_normal
GTGGAGAAGCAAGTCG-1_1T	1T	6344	2498	1T	tumor	3.58663	0	1	1	T_cells	T_cells	5	0.00828279	Epi_normal
GTGGAGAAGCCTATTG-1_1T	1T	3546	1711	1T	tumor	4.0065	0	1	1	T_cells	T_cells	0	0.0100338	Epi_normal
GTGGAGAAGTTAGTAG-1_1T	1T	8640	2507	1T	tumor	5.07581	0	0	0	T_cells	T_cells	14	0.00858151	Epi_normal
GTGGAGATCACCTGTC-1_1T	1T	3569	1098	1T	tumor	2.85792	0	0	0	T_cells	T_cells	23	0.004874	Epi_normal
GTGGCGTGTACATACC-1_1T	1T	3588	1644	1T	tumor	4.87805	0	0	0	T_cells	T_cells	18	0.00761473	Epi_normal
GTGGCGTGTCTTACTT-1_1T	1T	5638	1961	1T	tumor	7.83064	0	0	0	T_cells	T_cells	16	0.00796094	Epi_normal
GTGGCGTGTGGAGGTT-1_1T	1T	1490	932	1T	tumor	0.134048	0	10	10	Epithelial_cells	Epithelial_cells	8	0.0137434	Epi_normal
GTGGGAAAGATCACCT-1_1T	1T	4299	1621	1T	tumor	4.67849	0	0	0	T_cells	T_cells	0	0.0100338	Epi_normal
GTGGGAAGTATCTCGA-1_1T	1T	8762	2397	1T	tumor	3.47031	0	0	0	T_cells	T_cells	23	0.004874	Epi_normal
GTGGGAAGTTGTATGC-1_1T	1T	9973	3413	1T	tumor	3.23989	0.0194005	1	1	T_cells	T_cells	0	0.0100338	Epi_normal
GTGGTTAGTCGGATTT-1_1T	1T	5700	1859	1T	tumor	4.0727	0	1	1	T_cells	T_cells	0	0.0100338	Epi_normal
GTGGTTATCCGTTGGG-1_1T	1T	4997	1982	1T	tumor	2.76318	0	1	1	T_cells	T_cells	5	0.00828279	Epi_normal
GTGGTTATCGGCTATA-1_1T	1T	4563	1379	1T	tumor	3.83562	0	0	0	T_cells	T_cells	16	0.00796094	Epi_normal
GTGTAACAGCCAAGCA-1_1T	1T	4545	1983	1T	tumor	4.3963	0	0	0	T_cells	T_cells	0	0.0100338	Epi_normal
GTGTAACTCCTCATAT-1_1T	1T	5069	1728	1T	tumor	6.78558	0	0	0	T_cells	T_cells	1	0.00626604	Epi_normal
GTGTCCTCACAGTGAG-1_1T	1T	3563	1345	1T	tumor	0.834957	0	0	0	T_cells	T_cells	18	0.00761473	Epi_normal
GTGTCCTTCTTTCGAT-1_1T	1T	5411	1647	1T	tumor	6.07533	0	0	0	T_cells	T_cells	1	0.00626604	Epi_normal
GTGTGATAGTAGAATC-1_1T	1T	3965	1346	1T	tumor	4.75619	0	0	0	T_cells	T_cells	1	0.00626604	Epi_normal
GTGTGGCCAAGTTCGT-1_1T	1T	2571	1152	1T	tumor	8.79745	0	1	1	T_cells	T_cells	2	0.00571414	Epi_normal
GTGTGGCTCCACAGCG-1_1T	1T	4505	1931	1T	tumor	3.32618	0	1	1	T_cells	T_cells	5	0.00828279	Epi_normal
GTGTGGCTCTAGTGTG-1_1T	1T	4247	1448	1T	tumor	5.34879	0	0	0	T_cells	T_cells	21	0.0064462	Epi_normal
GTGTGGCTCTTGAGCA-1_1T	1T	8057	2737	1T	tumor	4.49265	0	1	1	T_cells	T_cells	18	0.00761473	Epi_normal
GTGTTAGAGAGTCAAT-1_1T	1T	861	432	1T	tumor	14.5833	0	0	0	T_cells	T_cells	1	0.00626604	Epi_normal
GTGTTAGAGGTGAGAA-1_1T	1T	4359	1629	1T	tumor	2.48267	0.0223664	1	1	T_cells	T_cells	18	0.00761473	Epi_normal
GTGTTAGTCCTACCAC-1_1T	1T	5530	2256	1T	tumor	1.63643	0	1	1	T_cells	T_cells	5	0.00828279	Epi_normal
GTGTTCCGTGCACGCT-1_1T	1T	12303	3572	1T	tumor	2.75846	0	1	1	T_cells	T_cells	4	0.00873212	Epi_normal
GTGTTCCGTTGCTTGA-1_1T	1T	10398	2798	1T	tumor	2.62221	0	0	0	T_cells	T_cells	14	0.00858151	Epi_normal
GTGTTCCTCGAAGTGG-1_1T	1T	4660	1548	1T	tumor	4.62546	0	0	0	T_cells	T_cells	0	0.0100338	Epi_normal
GTGTTCCTCGTGGGAA-1_1T	1T	4342	1484	1T	tumor	6.96379	0	0	0	T_cells	T_cells	25	0.00584289	Epi_normal
GTTACAGGTTAACAGA-1_1T	1T	9059	2385	1T	tumor	4.00551	0	0	0	T_cells	T_cells	0	0.0100338	Epi_normal
GTTACAGTCAAATAGG-1_1T	1T	3147	1336	1T	tumor	6.19785	0.0297974	0	0	T_cells	T_cells	15	0.00569513	Epi_normal
GTTACAGTCGACCATA-1_1T	1T	4455	1666	1T	tumor	4.06977	0	1	1	T_cells	T_cells	0	0.0100338	Epi_normal
GTTACCCCACGGTGCT-1_1T	1T	6996	2587	1T	tumor	0.0428633	0	6	6	Epithelial_cells	Epithelial_cells	20	0.0219319	Malignant
GTTACCCGTCACTAGT-1_1T	1T	5131	1610	1T	tumor	4.89342	0	0	0	T_cells	T_cells	0	0.0100338	Epi_normal
GTTACCCGTGAGGCAT-1_1T	1T	7116	2653	1T	tumor	3.99352	0	1	1	T_cells	T_cells	14	0.00858151	Epi_normal
GTTAGACTCTCCGTGT-1_1T	1T	4308	1333	1T	tumor	2.86294	0.0225428	0	0	T_cells	T_cells	23	0.004874	Epi_normal
GTTAGTGCAATCGCAT-1_1T	1T	20493	4455	1T	tumor	10.0158	0	6	6	Epithelial_cells	Epithelial_cells	20	0.0219319	Malignant
GTTAGTGCATGATCTG-1_1T	1T	3463	1296	1T	tumor	4.67933	0	0	0	T_cells	T_cells	1	0.00626604	Epi_normal
GTTAGTGTCCTTCTGG-1_1T	1T	6968	2465	1T	tumor	5.15857	0	0	0	T_cells	T_cells	0	0.0100338	Epi_normal
GTTATGGAGTTGCTCA-1_1T	1T	2908	1263	1T	tumor	2.2521	0	1	1	T_cells	T_cells	0	0.0100338	Epi_normal
GTTATGGTCTTCGATT-1_1T	1T	4681	1637	1T	tumor	5.70105	0	0	0	T_cells	T_cells	0	0.0100338	Epi_normal
GTTCATTGTATCACGT-1_1T	1T	3277	1482	1T	tumor	5.69784	0	0	0	T_cells	T_cells	0	0.0100338	Epi_normal
GTTCATTGTGTACATC-1_1T	1T	1057	691	1T	tumor	0.188857	0	10	10	Epithelial_cells	Epithelial_cells	1	0.00626604	Epi_normal
GTTCATTTCTCCCTAG-1_1T	1T	5121	2084	1T	tumor	1.74597	0	1	1	T_cells	T_cells	0	0.0100338	Epi_normal
GTTCCGTGTGAGGAAA-1_1T	1T	2729	1186	1T	tumor	3.02061	0	1	1	T_cells	T_cells	14	0.00858151	Epi_normal
GTTCCGTGTTGTCTAG-1_1T	1T	9546	2532	1T	tumor	9.45651	0	0	0	T_cells	T_cells	14	0.00858151	Epi_normal
GTTCGCTAGCTGTACT-1_1T	1T	4222	1541	1T	tumor	19.5196	0	0	0	T_cells	T_cells	1	0.00626604	Epi_normal
GTTCGCTCAGCCTATA-1_1T	1T	5519	2344	1T	tumor	2.71461	0	1	1	T_cells	T_cells	0	0.0100338	Epi_normal
GTTCGCTGTCGGAACA-1_1T	1T	3569	1384	1T	tumor	4.92808	0	0	0	T_cells	T_cells	1	0.00626604	Epi_normal
GTTCGCTTCGTAACTG-1_1T	1T	4276	1690	1T	tumor	4.59616	0	0	0	T_cells	T_cells	0	0.0100338	Epi_normal
GTTCTATCACGAAGAC-1_1T	1T	1215	761	1T	tumor	0.409836	0	13	13	Epithelial_cells	Epithelial_cells	1	0.00626604	Epi_normal
GTTCTATCACGCTGTG-1_1T	1T	4444	1513	1T	tumor	4.20349	0	0	0	T_cells	T_cells	1	0.00626604	Epi_normal
GTTCTATCAGTTAAAG-1_1T	1T	3281	1217	1T	tumor	5.58273	0	0	0	T_cells	T_cells	0	0.0100338	Epi_normal
GTTCTATCATGTACGT-1_1T	1T	2135	1186	1T	tumor	4.98442	0	1	1	T_cells	T_cells	0	0.0100338	Epi_normal
GTTCTATGTAGATCCT-1_1T	1T	5041	1612	1T	tumor	4.95852	0	0	0	T_cells	T_cells	0	0.0100338	Epi_normal
GTTCTATGTGTGATGG-1_1T	1T	4076	1231	1T	tumor	1.94852	0	0	0	T_cells	T_cells	2	0.00571414	Epi_normal
GTTGCGGAGCAGGCAT-1_1T	1T	3954	1758	1T	tumor	2.61084	0	1	1	T_cells	T_cells	5	0.00828279	Epi_normal
GTTGCGGAGGCAGCTA-1_1T	1T	4066	1354	1T	tumor	5.17724	0	0	0	T_cells	T_cells	0	0.0100338	Epi_normal
GTTGCTCCAATTAGGA-1_1T	1T	6354	2286	1T	tumor	3.40529	0	0	0	T_cells	T_cells	0	0.0100338	Epi_normal
GTTGCTCCACGACAAG-1_1T	1T	10499	2883	1T	tumor	5.22658	0	1	1	T_cells	T_cells	4	0.00873212	Epi_normal
GTTGCTCGTCAAATCC-1_1T	1T	3065	1104	1T	tumor	6.24044	0	0	0	T_cells	T_cells	1	0.00626604	Epi_normal
GTTGCTCTCGGAGTAG-1_1T	1T	2807	1235	1T	tumor	2.83835	0	1	1	T_cells	T_cells	2	0.00571414	Epi_normal
GTTGCTCTCTGCGTCT-1_1T	1T	3415	1314	1T	tumor	4.74198	0	0	0	T_cells	T_cells	1	0.00626604	Epi_normal
GTTGTCCCAATTGCTG-1_1T	1T	5642	2135	1T	tumor	1.84412	0	0	0	T_cells	T_cells	0	0.0100338	Epi_normal
GTTGTCCTCACGTAGT-1_1T	1T	15227	3446	1T	tumor	0.013132	0.00656599	6	6	Epithelial_cells	Epithelial_cells	20	0.0219319	Malignant
GTTGTGAGTCTTCATT-1_1T	1T	2176	1025	1T	tumor	8.41751	0	1	1	T_cells	T_cells	14	0.00858151	Epi_normal
GTTTACTGTTAGTTCG-1_1T	1T	3393	1262	1T	tumor	3.85378	0	0	0	T_cells	T_cells	2	0.00571414	Epi_normal
GTTTACTGTTCCTTGC-1_1T	1T	4236	1958	1T	tumor	1.46546	0	1	1	T_cells	T_cells	0	0.0100338	Epi_normal
GTTTGGAAGAGTATAC-1_1T	1T	676	415	1T	tumor	11.0381	0.131406	0	0	T_cells	T_cells	1	0.00626604	Epi_normal
GTTTGGACATCCGGTG-1_1T	1T	4156	1445	1T	tumor	5.781	0	1	1	T_cells	T_cells	0	0.0100338	Epi_normal
GTTTGGAGTTAAGCAA-1_1T	1T	7908	2313	1T	tumor	5.71122	0	0	0	T_cells	T_cells	0	0.0100338	Epi_normal
GTTTGGATCTACGGGC-1_1T	1T	2108	923	1T	tumor	2.08914	0.0464253	0	0	T_cells	T_cells	14	0.00858151	Epi_normal
TAACCAGAGCGACTTT-1_1T	1T	3320	1378	1T	tumor	8.00776	0	1	1	T_cells	T_cells	4	0.00873212	Epi_normal
TAACCAGAGGATGCGT-1_1T	1T	2915	1390	1T	tumor	4.11184	0	1	1	T_cells	T_cells	13	0.00780316	Epi_normal
TAACCAGCACTGCTTC-1_1T	1T	3806	1535	1T	tumor	3.98487	0.0252207	0	0	T_cells	T_cells	0	0.0100338	Epi_normal
TAACCAGTCCGGCAAC-1_1T	1T	5756	1808	1T	tumor	5.56194	0	0	0	T_cells	T_cells	0	0.0100338	Epi_normal
TAACTTCCACTAACCA-1_1T	1T	13143	3511	1T	tumor	2.49277	0	1	1	T_cells	T_cells	0	0.0100338	Epi_normal
TAAGCCAAGCACTAGG-1_1T	1T	16151	4138	1T	tumor	7.68747	0	1	1	T_cells	T_cells	18	0.00761473	Epi_normal
TAAGCCAGTTACGATC-1_1T	1T	665	436	1T	tumor	0.15015	0	16	16	Epithelial_cells	Epithelial_cells	8	0.0137434	Epi_normal
TAAGCGTGTGGAGGTT-1_1T	1T	2240	1041	1T	tumor	6.74438	0	0	0	T_cells	T_cells	14	0.00858151	Epi_normal
TAAGCGTTCATTGTGG-1_1T	1T	3253	1166	1T	tumor	2.19483	0	0	0	T_cells	T_cells	2	0.00571414	Epi_normal
TAAGCGTTCCGCAGTG-1_1T	1T	2811	1379	1T	tumor	0.0355619	0	6	6	Epithelial_cells	Epithelial_cells	20	0.0219319	Malignant
TAAGCGTTCGGCTTGG-1_1T	1T	4678	1642	1T	tumor	4.78323	0	1	1	T_cells	T_cells	5	0.00828279	Epi_normal
TAAGTCGAGGTGTGAC-1_1T	1T	7004	2257	1T	tumor	5.09416	0.0135483	1	1	T_cells	T_cells	16	0.00796094	Epi_normal
TAAGTCGTCTGTACAG-1_1T	1T	5587	1924	1T	tumor	3.8051	0	0	0	T_cells	T_cells	0	0.0100338	Epi_normal
TAATCTCAGCACCGTC-1_1T	1T	6012	2092	1T	tumor	6.15048	0	1	1	T_cells	T_cells	0	0.0100338	Epi_normal
TAATTCCAGGTGCTGA-1_1T	1T	5565	1608	1T	tumor	3.20056	0	0	0	T_cells	T_cells	0	0.0100338	Epi_normal
TAATTCCCATTCTTCA-1_1T	1T	7568	2441	1T	tumor	4.98431	0	0	0	T_cells	T_cells	0	0.0100338	Epi_normal
TAATTCCGTCGAGCTC-1_1T	1T	4954	1713	1T	tumor	3.91777	0	0	0	T_cells	T_cells	0	0.0100338	Epi_normal
TAATTCCTCCGTCAAA-1_1T	1T	5651	1922	1T	tumor	3.56655	0	1	1	T_cells	T_cells	4	0.00873212	Epi_normal
TACAACGTCGCCGTGA-1_1T	1T	5800	2086	1T	tumor	1.54473	0	0	0	T_cells	T_cells	5	0.00828279	Epi_normal
TACACCCGTCCGATCG-1_1T	1T	2703	1034	1T	tumor	3.94456	0	0	0	T_cells	T_cells	5	0.00828279	Epi_normal
TACACCCGTGAGTGAC-1_1T	1T	3292	1241	1T	tumor	3.65818	0	13	13	Epithelial_cells	Epithelial_cells	1	0.00626604	Epi_normal
TACACCCTCCGTTTCG-1_1T	1T	4360	1824	1T	tumor	4.34401	0	0	0	T_cells	T_cells	2	0.00571414	Epi_normal
TACACCCTCTGGGCGT-1_1T	1T	7068	2328	1T	tumor	4.09769	0	0	0	T_cells	T_cells	0	0.0100338	Epi_normal
TACAGGTCACGACTAT-1_1T	1T	7775	2441	1T	tumor	10.3746	0	0	0	T_cells	T_cells	1	0.00626604	Epi_normal
TACAGGTTCCTATGGA-1_1T	1T	5271	1680	1T	tumor	7.68692	0.0175101	1	1	T_cells	T_cells	21	0.0064462	Epi_normal
TACATTCCATGCCGGT-1_1T	1T	4843	1984	1T	tumor	5.41016	0	1	1	T_cells	T_cells	14	0.00858151	Epi_normal
TACCCACAGTGCTCAT-1_1T	1T	4737	1848	1T	tumor	4.41889	0	1	1	T_cells	T_cells	5	0.00828279	Epi_normal
TACCCACGTAGGCTCC-1_1T	1T	8040	2615	1T	tumor	2.2846	0.0121521	0	0	T_cells	T_cells	0	0.0100338	Epi_normal
TACCCGTTCCCTGTTG-1_1T	1T	3821	1628	1T	tumor	4.45111	0	1	1	T_cells	T_cells	0	0.0100338	Epi_normal
TACCGGGAGGTCGAGT-1_1T	1T	13608	3588	1T	tumor	5.66378	0	1	1	T_cells	T_cells	4	0.00873212	Epi_normal
TACCTCGGTACGTTCA-1_1T	1T	3740	1510	1T	tumor	0	0	6	6	Epithelial_cells	Epithelial_cells	20	0.0219319	Malignant
TACCTGCAGCTCCACG-1_1T	1T	1725	1056	1T	tumor	0.747986	0	1	1	T_cells	T_cells	1	0.00626604	Epi_normal
TACCTGCGTCAAAGTA-1_1T	1T	13593	4209	1T	tumor	11.8254	0	6	6	Epithelial_cells	Epithelial_cells	20	0.0219319	Malignant
TACCTGCGTTGTTTGG-1_1T	1T	3283	1129	1T	tumor	8.39844	0	1	1	T_cells	T_cells	16	0.00796094	Epi_normal
TACCTGCTCGCTGACG-1_1T	1T	4130	1749	1T	tumor	6.66667	0	0	0	T_cells	T_cells	14	0.00858151	Epi_normal
TACGCTCCACGTGTGC-1_1T	1T	4088	1792	1T	tumor	1.20831	0	0	0	T_cells	T_cells	0	0.0100338	Epi_normal
TACGCTCTCACATACG-1_1T	1T	10187	3062	1T	tumor	1.74576	0	0	0	T_cells	T_cells	16	0.00796094	Epi_normal
TACGGGCCAATGGCCC-1_1T	1T	4396	1431	1T	tumor	6.92357	0	1	1	T_cells	T_cells	21	0.0064462	Epi_normal
TACGGGCGTATGAGGC-1_1T	1T	18775	4092	1T	tumor	6.34509	0	1	1	T_cells	T_cells	14	0.00858151	Epi_normal
TACGGTAAGAGGCTGT-1_1T	1T	4496	1734	1T	tumor	5.90205	0	0	0	T_cells	T_cells	1	0.00626604	Epi_normal
TACGGTAAGATGACCG-1_1T	1T	9745	3065	1T	tumor	5.22272	0	1	1	T_cells	T_cells	4	0.00873212	Epi_normal
TACGGTAAGGTAGCAC-1_1T	1T	6628	2373	1T	tumor	2.14085	0	0	0	T_cells	T_cells	0	0.0100338	Epi_normal
TACGGTACATGGCCCA-1_1T	1T	6794	2698	1T	tumor	7.19847	0	1	1	T_cells	T_cells	0	0.0100338	Epi_normal
TACGGTATCGCAGTTA-1_1T	1T	4285	1592	1T	tumor	6.86807	0	0	0	T_cells	T_cells	2	0.00571414	Epi_normal
TACGGTATCGGCTTCT-1_1T	1T	6577	2051	1T	tumor	2.17165	0	0	0	T_cells	T_cells	0	0.0100338	Epi_normal
TACGGTATCGTTAGAC-1_1T	1T	5711	1953	1T	tumor	3.00611	0	0	0	T_cells	T_cells	6	0.0041056	Epi_normal
TACGTCCAGTTGTCAC-1_1T	1T	3937	1230	1T	tumor	4.20925	0	0	0	T_cells	T_cells	18	0.00761473	Epi_normal
TACGTCCCAAGACTGG-1_1T	1T	5980	2179	1T	tumor	10.1427	0	0	0	T_cells	T_cells	0	0.0100338	Epi_normal
TACGTCCTCCATAGAC-1_1T	1T	7030	2290	1T	tumor	3.32783	0	0	0	T_cells	T_cells	0	0.0100338	Epi_normal
TACTGCCAGAGCATTA-1_1T	1T	16843	4403	1T	tumor	4.77187	0	0	0	T_cells	T_cells	16	0.00796094	Epi_normal
TACTGCCAGGAAGAAC-1_1T	1T	17546	4166	1T	tumor	12.6456	0	6	6	Epithelial_cells	Epithelial_cells	20	0.0219319	Malignant
TACTGCCGTGTTAGCT-1_1T	1T	896	577	1T	tumor	16.0262	0	0	0	T_cells	T_cells	1	0.00626604	Epi_normal
TACTGCCTCTTACGGA-1_1T	1T	5015	1741	1T	tumor	5.59111	0	0	0	T_cells	T_cells	13	0.00780316	Epi_normal
TACTTACAGACTCAAA-1_1T	1T	12967	3415	1T	tumor	3.15184	0	1	1	T_cells	T_cells	0	0.0100338	Epi_normal
TACTTACAGCATCCTA-1_1T	1T	4806	1444	1T	tumor	2.83057	0	0	0	T_cells	T_cells	1	0.00626604	Epi_normal
TACTTACAGGGAGTTC-1_1T	1T	2785	1211	1T	tumor	3.69986	0	0	0	T_cells	T_cells	21	0.0064462	Epi_normal
TACTTACCAAATGAGT-1_1T	1T	6822	2489	1T	tumor	2.33357	0	1	1	T_cells	T_cells	0	0.0100338	Epi_normal
TACTTACTCAACCCGG-1_1T	1T	4567	2125	1T	tumor	4.19551	0	1	1	T_cells	T_cells	5	0.00828279	Epi_normal
TACTTCAGTCAGCGTC-1_1T	1T	14140	4158	1T	tumor	7.0715	0	1	1	T_cells	T_cells	4	0.00873212	Epi_normal
TACTTCAGTGTAGTGG-1_1T	1T	4856	1402	1T	tumor	4.76564	0	0	0	T_cells	T_cells	15	0.00569513	Epi_normal
TACTTGTTCACAGAGG-1_1T	1T	3067	1446	1T	tumor	3.21868	0	1	1	T_cells	T_cells	5	0.00828279	Epi_normal
TACTTGTTCATAAGGA-1_1T	1T	3413	1777	1T	tumor	6.46575	0.0273973	1	1	T_cells	T_cells	0	0.0100338	Epi_normal
TAGACCAGTGAGCCAA-1_1T	1T	804	530	1T	tumor	0.124224	0	10	10	Epithelial_cells	Epithelial_cells	1	0.00626604	Epi_normal
TAGACTGCAACGGGTA-1_1T	1T	5628	2446	1T	tumor	2.13876	0	1	1	T_cells	T_cells	16	0.00796094	Epi_normal
TAGACTGCAATGGCAG-1_1T	1T	3055	1291	1T	tumor	4.35191	0	1	1	T_cells	T_cells	0	0.0100338	Epi_normal
TAGACTGCATAGGCGA-1_1T	1T	4791	1816	1T	tumor	2.66152	0	0	0	T_cells	T_cells	0	0.0100338	Epi_normal
TAGACTGCATCATGAC-1_1T	1T	4784	1877	1T	tumor	3.54839	0	1	1	T_cells	T_cells	0	0.0100338	Epi_normal
TAGACTGGTAAGTTAG-1_1T	1T	2431	1200	1T	tumor	4.44182	0	1	1	T_cells	T_cells	12	0.00516358	Epi_normal
TAGACTGGTTAAACAG-1_1T	1T	7454	2510	1T	tumor	3.14449	0	1	1	T_cells	T_cells	0	0.0100338	Epi_normal
TAGACTGTCCAAGAGG-1_1T	1T	7364	2236	1T	tumor	3.30882	0	0	0	T_cells	T_cells	4	0.00873212	Epi_normal
TAGAGTCGTCATCTAG-1_1T	1T	1776	1002	1T	tumor	6.72269	0	1	1	T_cells	T_cells	1	0.00626604	Epi_normal
TAGATCGCAAAGGGTC-1_1T	1T	4227	1578	1T	tumor	2.89456	0	1	1	T_cells	T_cells	14	0.00858151	Epi_normal
TAGATCGCACCATTCC-1_1T	1T	6562	2603	1T	tumor	5.32391	0	0	0	T_cells	T_cells	14	0.00858151	Epi_normal
TAGATCGGTAGGATAT-1_1T	1T	600	430	1T	tumor	17.1271	0	0	0	T_cells	T_cells	1	0.00626604	Epi_normal
TAGATCGTCCAATCTT-1_1T	1T	1177	814	1T	tumor	0.423012	0	0	0	T_cells	T_cells	1	0.00626604	Epi_normal
TAGCACAAGAACCCGA-1_1T	1T	3285	1396	1T	tumor	3.12592	0	1	1	T_cells	T_cells	5	0.00828279	Epi_normal
TAGCACAAGCGATGCA-1_1T	1T	6768	2740	1T	tumor	4.5012	0	0	0	T_cells	T_cells	0	0.0100338	Epi_normal
TAGGAGGAGCTGGCTC-1_1T	1T	14282	4009	1T	tumor	5.62971	0	1	1	T_cells	T_cells	5	0.00828279	Epi_normal
TAGGAGGCATAGAAAC-1_1T	1T	5918	1982	1T	tumor	8.99585	0	1	1	T_cells	T_cells	16	0.00796094	Epi_normal
TAGGGTTGTTAATGAG-1_1T	1T	5684	2202	1T	tumor	5.01337	0	1	1	T_cells	T_cells	16	0.00796094	Epi_normal
TAGGGTTTCAGGACGA-1_1T	1T	4174	1557	1T	tumor	6.07561	0	1	1	T_cells	T_cells	14	0.00858151	Epi_normal
TAGGTTGAGCACACCC-1_1T	1T	3457	1656	1T	tumor	0.17326	0	6	6	Epithelial_cells	Epithelial_cells	20	0.0219319	Malignant
TAGTGCAGTACGCGTC-1_1T	1T	10769	3020	1T	tumor	5.20246	0	1	1	T_cells	T_cells	4	0.00873212	Epi_normal
TATACCTGTCCAATCA-1_1T	1T	8611	2941	1T	tumor	3.60461	0	1	1	T_cells	T_cells	0	0.0100338	Epi_normal
TATACCTTCTCAACGA-1_1T	1T	6250	2408	1T	tumor	4.44886	0	1	1	T_cells	T_cells	0	0.0100338	Epi_normal
TATACCTTCTGCGTCT-1_1T	1T	4607	1745	1T	tumor	4.12071	0	1	1	T_cells	T_cells	2	0.00571414	Epi_normal
TATATCCCAATGGCCC-1_1T	1T	5373	1804	1T	tumor	3.70968	0	0	0	T_cells	T_cells	0	0.0100338	Epi_normal
TATCAGGAGAGTCAAT-1_1T	1T	6198	1830	1T	tumor	4.24842	0	0	0	T_cells	T_cells	22	0.00499652	Epi_normal
TATCAGGAGTGCACCC-1_1T	1T	5501	1711	1T	tumor	4.87636	0	0	0	T_cells	T_cells	25	0.00584289	Epi_normal
TATCAGGGTGGTCTAT-1_1T	1T	5787	2155	1T	tumor	7.27448	0	1	1	T_cells	T_cells	14	0.00858151	Epi_normal
TATCCTACATTCTCCG-1_1T	1T	4933	1751	1T	tumor	2.16184	0	1	1	T_cells	T_cells	0	0.0100338	Epi_normal
TATCCTAGTTGTGGCC-1_1T	1T	5053	1430	1T	tumor	1.15415	0	0	0	T_cells	T_cells	2	0.00571414	Epi_normal
TATCCTAGTTTACCTT-1_1T	1T	4719	2317	1T	tumor	4.6474	0	1	1	T_cells	T_cells	4	0.00873212	Epi_normal
TATCCTATCGACCAAT-1_1T	1T	2252	1123	1T	tumor	2.93103	0	1	1	T_cells	T_cells	21	0.0064462	Epi_normal
TATCCTATCGTGCACG-1_1T	1T	11650	3120	1T	tumor	18.4174	0	6	6	Epithelial_cells	Epithelial_cells	20	0.0219319	Malignant
TATCGCCCACAACGTT-1_1T	1T	4790	2126	1T	tumor	3.50524	0	1	1	T_cells	T_cells	0	0.0100338	Epi_normal
TATCGCCGTAAGTTAG-1_1T	1T	4595	1624	1T	tumor	3.83005	0	1	1	T_cells	T_cells	0	0.0100338	Epi_normal
TATCTGTAGCTTGTTG-1_1T	1T	7632	2608	1T	tumor	4.5045	0	1	1	T_cells	T_cells	0	0.0100338	Epi_normal
TATCTGTAGTGCGCTC-1_1T	1T	6413	2105	1T	tumor	5.06292	0	0	0	T_cells	T_cells	0	0.0100338	Epi_normal
TATCTGTGTCGGATTT-1_1T	1T	2232	980	1T	tumor	2.87206	0	0	0	T_cells	T_cells	1	0.00626604	Epi_normal
TATCTTGCATTCGGGC-1_1T	1T	4709	1780	1T	tumor	4.69541	0	0	0	T_cells	T_cells	14	0.00858151	Epi_normal
TATCTTGGTATCGAGG-1_1T	1T	2447	1106	1T	tumor	5.15504	0	1	1	T_cells	T_cells	2	0.00571414	Epi_normal
TATGTTCCATAAGCAA-1_1T	1T	2802	1218	1T	tumor	7.61622	0	0	0	T_cells	T_cells	0	0.0100338	Epi_normal
TATGTTCGTACTCGCG-1_1T	1T	4626	1418	1T	tumor	5.12715	0	1	1	T_cells	T_cells	14	0.00858151	Epi_normal
TATTCCAGTACGCTAT-1_1T	1T	4083	1698	1T	tumor	2.87821	0	0	0	T_cells	T_cells	0	0.0100338	Epi_normal
TATTCCAGTGGTCTTA-1_1T	1T	4116	1579	1T	tumor	2.87872	0	0	0	T_cells	T_cells	22	0.00499652	Epi_normal
TATTCCATCCTTTGAT-1_1T	1T	3129	1411	1T	tumor	4.45802	0	1	1	T_cells	T_cells	4	0.00873212	Epi_normal
TATTGCTAGAGGATCC-1_1T	1T	3089	1264	1T	tumor	3.88923	0	1	1	T_cells	T_cells	0	0.0100338	Epi_normal
TATTGCTCAGTCCCGA-1_1T	1T	3590	1654	1T	tumor	4.21558	0	1	1	T_cells	T_cells	5	0.00828279	Epi_normal
TATTGGGAGACAGCTG-1_1T	1T	13119	3870	1T	tumor	3.94641	0	1	1	T_cells	T_cells	5	0.00828279	Epi_normal
TATTGGGCAGACAAAT-1_1T	1T	6602	1951	1T	tumor	4.17997	0	0	0	T_cells	T_cells	1	0.00626604	Epi_normal
TATTGGGGTGTGATGG-1_1T	1T	4081	1522	1T	tumor	5.09302	0	0	0	T_cells	T_cells	23	0.004874	Epi_normal
TATTTCGGTGTTGACT-1_1T	1T	3259	1407	1T	tumor	4.62394	0	1	1	T_cells	T_cells	2	0.00571414	Epi_normal
TATTTCGTCGGACAAG-1_1T	1T	5591	2095	1T	tumor	6.73895	0	1	1	T_cells	T_cells	16	0.00796094	Epi_normal
TATTTCGTCGTGGAAG-1_1T	1T	2883	1041	1T	tumor	9.16824	0	0	0	T_cells	T_cells	18	0.00761473	Epi_normal
TCAAGACAGATGCTAA-1_1T	1T	4204	1578	1T	tumor	3.90857	0	1	1	T_cells	T_cells	5	0.00828279	Epi_normal
TCAAGACAGCATGTTC-1_1T	1T	3727	1512	1T	tumor	7.21932	0	1	1	T_cells	T_cells	0	0.0100338	Epi_normal
TCAAGACCACTACCGG-1_1T	1T	4587	1658	1T	tumor	1.75626	0	0	0	T_cells	T_cells	1	0.00626604	Epi_normal
TCAAGACGTAGGCTCC-1_1T	1T	1982	1219	1T	tumor	0.151134	0	6	6	Epithelial_cells	Epithelial_cells	20	0.0219319	Malignant
TCAAGACGTCCTTTGC-1_1T	1T	10224	3175	1T	tumor	4.7956	0	1	1	T_cells	T_cells	5	0.00828279	Epi_normal
TCAAGACGTTGCCATA-1_1T	1T	495	345	1T	tumor	16.1017	0	0	0	T_cells	T_cells	1	0.00626604	Epi_normal
TCAAGACGTTTCCATT-1_1T	1T	4032	1761	1T	tumor	5.72831	0	1	1	T_cells	T_cells	5	0.00828279	Epi_normal
TCAAGACTCCGCTTAC-1_1T	1T	576	392	1T	tumor	0.17331	0	13	13	Epithelial_cells	Epithelial_cells	1	0.00626604	Epi_normal
TCAAGACTCTGCCTCA-1_1T	1T	7933	2275	1T	tumor	3.20888	0	0	0	T_cells	T_cells	2	0.00571414	Epi_normal
TCAAGCAAGCGCTTCG-1_1T	1T	4814	833	1T	tumor	0	0	13	13	Epithelial_cells	Epithelial_cells	20	0.0219319	Malignant
TCAAGCACAAAGGGTC-1_1T	1T	5976	2064	1T	tumor	5.66693	0	0	0	T_cells	T_cells	21	0.0064462	Epi_normal
TCAAGCACACCAAAGG-1_1T	1T	1427	760	1T	tumor	4.35657	0	0	0	T_cells	T_cells	1	0.00626604	Epi_normal
TCAAGCATCCAGCCTT-1_1T	1T	8587	1967	1T	tumor	5.42892	0.011012	0	0	T_cells	T_cells	0	0.0100338	Epi_normal
TCAAGTGCACATTCGA-1_1T	1T	4011	1466	1T	tumor	3.90513	0	0	0	T_cells	T_cells	15	0.00569513	Epi_normal
TCAAGTGTCGTAGTGT-1_1T	1T	2985	1120	1T	tumor	4.14258	0	1	1	T_cells	T_cells	6	0.0041056	Epi_normal
TCAATCTAGTCGTTAC-1_1T	1T	3417	1282	1T	tumor	4.31252	0	0	0	T_cells	T_cells	21	0.0064462	Epi_normal
TCAATCTGTATGGTTC-1_1T	1T	4877	1435	1T	tumor	3.25332	0	0	0	T_cells	T_cells	2	0.00571414	Epi_normal
TCAATCTGTGGAACCA-1_1T	1T	4606	1744	1T	tumor	6.32371	0.0203335	0	0	T_cells	T_cells	1	0.00626604	Epi_normal
TCAATCTGTTGCTTGA-1_1T	1T	2334	1216	1T	tumor	1.60202	0	1	1	T_cells	T_cells	0	0.0100338	Epi_normal
TCAATCTTCGAGCACC-1_1T	1T	4323	1680	1T	tumor	6.99225	0	0	0	T_cells	T_cells	0	0.0100338	Epi_normal
TCAATTCTCTGGCTGG-1_1T	1T	3444	1448	1T	tumor	5.46253	0	0	0	T_cells	T_cells	5	0.00828279	Epi_normal
TCACAAGCATCGCTCT-1_1T	1T	4527	1795	1T	tumor	3.70134	0	1	1	T_cells	T_cells	5	0.00828279	Epi_normal
TCACAAGCATTCGGGC-1_1T	1T	6511	1759	1T	tumor	5.96476	0	0	0	T_cells	T_cells	1	0.00626604	Epi_normal
TCACAAGTCACCCTCA-1_1T	1T	3459	1789	1T	tumor	3.40687	0	1	1	T_cells	T_cells	0	0.0100338	Epi_normal
TCACATTTCACGGTCG-1_1T	1T	4579	1724	1T	tumor	2.69868	0	1	1	T_cells	T_cells	0	0.0100338	Epi_normal
TCACGCTCAAATGAGT-1_1T	1T	3114	1396	1T	tumor	1.79754	0	1	1	T_cells	T_cells	5	0.00828279	Epi_normal
TCACGCTCATACACCA-1_1T	1T	7859	2597	1T	tumor	3.78306	0	0	0	T_cells	T_cells	0	0.0100338	Epi_normal
TCACGCTGTCGTGTTA-1_1T	1T	903	546	1T	tumor	8.41785	0	0	0	T_cells	T_cells	1	0.00626604	Epi_normal
TCACGCTGTTCGATTG-1_1T	1T	5231	2454	1T	tumor	4.78704	0	1	1	T_cells	T_cells	0	0.0100338	Epi_normal
TCACGGGCAGGAACCA-1_1T	1T	5357	1851	1T	tumor	5.75299	0	1	1	T_cells	T_cells	14	0.00858151	Epi_normal
TCACGGGGTACAAGCG-1_1T	1T	21605	4737	1T	tumor	16.6049	0.00385981	6	6	Epithelial_cells	Epithelial_cells	20	0.0219319	Malignant
TCACGGGGTTTGCCGG-1_1T	1T	4930	1468	1T	tumor	5.55556	0	0	0	T_cells	T_cells	0	0.0100338	Epi_normal
TCACTCGCACATACTG-1_1T	1T	9104	2517	1T	tumor	2.26516	0	0	0	T_cells	T_cells	2	0.00571414	Epi_normal
TCACTCGGTCGTCGGT-1_1T	1T	6518	2735	1T	tumor	3.13568	0	1	1	T_cells	T_cells	0	0.0100338	Epi_normal
TCACTCGGTTAAGCAA-1_1T	1T	4360	1631	1T	tumor	5.42299	0	0	0	T_cells	T_cells	0	0.0100338	Epi_normal
TCAGCAAAGAGTGACC-1_1T	1T	2539	1478	1T	tumor	0.196541	0	6	6	Epithelial_cells	Epithelial_cells	20	0.0219319	Malignant
TCAGCCTCACTATGTG-1_1T	1T	7749	2711	1T	tumor	3.33084	0	1	1	T_cells	T_cells	0	0.0100338	Epi_normal
TCAGCCTCATAGTCAC-1_1T	1T	10117	3283	1T	tumor	4.52057	0	0	0	T_cells	T_cells	0	0.0100338	Epi_normal
TCAGCCTGTGCACAAG-1_1T	1T	3587	1552	1T	tumor	4.21896	0	1	1	T_cells	T_cells	4	0.00873212	Epi_normal
TCAGCCTGTTATTCCT-1_1T	1T	4499	1669	1T	tumor	2.00392	0	1	1	T_cells	T_cells	0	0.0100338	Epi_normal
TCAGCCTGTTGTGGCC-1_1T	1T	5731	1737	1T	tumor	5.77113	0	0	0	T_cells	T_cells	1	0.00626604	Epi_normal
TCAGCCTTCGACATAC-1_1T	1T	12890	4349	1T	tumor	12.0437	0	6	6	Epithelial_cells	Epithelial_cells	20	0.0219319	Malignant
TCAGGTAAGACCACGA-1_1T	1T	3432	1378	1T	tumor	6.8151	0	1	1	T_cells	T_cells	2	0.00571414	Epi_normal
TCAGGTAAGATGAACT-1_1T	1T	998	685	1T	tumor	6.11477	0	0	0	T_cells	T_cells	1	0.00626604	Epi_normal
TCAGTCCAGTCTTCCC-1_1T	1T	6562	2168	1T	tumor	6.80301	0	1	1	T_cells	T_cells	0	0.0100338	Epi_normal
TCAGTCCGTGATTCTG-1_1T	1T	2987	1285	1T	tumor	3.05096	0	1	1	T_cells	T_cells	4	0.00873212	Epi_normal
TCAGTGAAGTGACACG-1_1T	1T	9268	2995	1T	tumor	3.92828	0.0103648	0	0	T_cells	T_cells	1	0.00626604	Epi_normal
TCAGTGACACGACCTG-1_1T	1T	7135	2471	1T	tumor	3.90572	0	0	0	T_cells	T_cells	0	0.0100338	Epi_normal
TCAGTGAGTGCAACAG-1_1T	1T	5573	2240	1T	tumor	5.36594	0	1	1	T_cells	T_cells	0	0.0100338	Epi_normal
TCAGTGAGTTATGTCG-1_1T	1T	8064	2624	1T	tumor	2.05271	0	1	1	T_cells	T_cells	5	0.00828279	Epi_normal
TCAGTGATCGCTCCTA-1_1T	1T	5496	1857	1T	tumor	2.41434	0.0177525	1	1	T_cells	T_cells	14	0.00858151	Epi_normal
TCAGTTTAGATGAACT-1_1T	1T	643	418	1T	tumor	0.618238	0	13	13	Epithelial_cells	Epithelial_cells	1	0.00626604	Epi_normal
TCAGTTTCACTGATTG-1_1T	1T	5608	1742	1T	tumor	6.82838	0	1	1	T_cells	T_cells	0	0.0100338	Epi_normal
TCATACTCAGTAACCT-1_1T	1T	9325	2979	1T	tumor	3.16719	0	0	0	T_cells	T_cells	0	0.0100338	Epi_normal
TCATACTGTTCGGACC-1_1T	1T	6488	2395	1T	tumor	1.75651	0	1	1	T_cells	T_cells	0	0.0100338	Epi_normal
TCATATCAGTGGTGGT-1_1T	1T	3728	1385	1T	tumor	3.1185	0	0	0	T_cells	T_cells	1	0.00626604	Epi_normal
TCATATCTCACCTACC-1_1T	1T	6155	1922	1T	tumor	4.21724	0	0	0	T_cells	T_cells	1	0.00626604	Epi_normal
TCATATCTCGGAGTGA-1_1T	1T	2595	1331	1T	tumor	3.99556	0	1	1	T_cells	T_cells	18	0.00761473	Epi_normal
TCATCATAGTGCTAGG-1_1T	1T	6470	2220	1T	tumor	6.5164	0	0	0	T_cells	T_cells	0	0.0100338	Epi_normal
TCATCATCAGAGGCTA-1_1T	1T	5449	1795	1T	tumor	4.16813	0	1	1	T_cells	T_cells	0	0.0100338	Epi_normal
TCATCATCATTCTCTA-1_1T	1T	8364	2782	1T	tumor	4.43327	0	0	0	T_cells	T_cells	0	0.0100338	Epi_normal
TCATCCGAGTACCCTA-1_1T	1T	4227	1548	1T	tumor	2.55878	0	0	0	T_cells	T_cells	18	0.00761473	Epi_normal
TCATGAGCAAGACCTT-1_1T	1T	2554	1321	1T	tumor	4.77256	0	1	1	T_cells	T_cells	13	0.00780316	Epi_normal
TCATGAGCAGAATGTA-1_1T	1T	2899	1240	1T	tumor	3.23765	0	0	0	T_cells	T_cells	14	0.00858151	Epi_normal
TCATGAGTCGCTTGAA-1_1T	1T	4520	1524	1T	tumor	4.45995	0	0	0	T_cells	T_cells	15	0.00569513	Epi_normal
TCATGCCCATTCATCT-1_1T	1T	7102	2401	1T	tumor	3.88415	0	0	0	T_cells	T_cells	15	0.00569513	Epi_normal
TCATGGAAGAAACACT-1_1T	1T	5413	2108	1T	tumor	5.4828	0	1	1	T_cells	T_cells	14	0.00858151	Epi_normal
TCATGGACAACCGCCA-1_1T	1T	3347	1570	1T	tumor	4.26201	0	0	0	T_cells	T_cells	0	0.0100338	Epi_normal
TCATGGAGTAAGGCTG-1_1T	1T	4134	1654	1T	tumor	2.59189	0	0	0	T_cells	T_cells	0	0.0100338	Epi_normal
TCATGTTCAACCTAAC-1_1T	1T	4459	2037	1T	tumor	4.47729	0	1	1	T_cells	T_cells	5	0.00828279	Epi_normal
TCATGTTCAACTCCCT-1_1T	1T	5735	1821	1T	tumor	6.13748	0	0	0	T_cells	T_cells	21	0.0064462	Epi_normal
TCATTACAGCACGGAT-1_1T	1T	7339	2444	1T	tumor	2.14667	0	1	1	T_cells	T_cells	0	0.0100338	Epi_normal
TCATTACGTAGTCCTA-1_1T	1T	5236	2209	1T	tumor	2.34987	0	1	1	T_cells	T_cells	0	0.0100338	Epi_normal
TCATTACGTTGAATCC-1_1T	1T	3724	1266	1T	tumor	4.95151	0	1	1	T_cells	T_cells	0	0.0100338	Epi_normal
TCATTCAAGATGGTAT-1_1T	1T	11230	3161	1T	tumor	3.31468	0	0	0	T_cells	T_cells	0	0.0100338	Epi_normal
TCATTCAAGCGTTAGG-1_1T	1T	3368	1525	1T	tumor	1.95051	0	1	1	T_cells	T_cells	5	0.00828279	Epi_normal
TCATTGTAGGTCACCC-1_1T	1T	5073	1646	1T	tumor	6.09034	0	0	0	T_cells	T_cells	16	0.00796094	Epi_normal
TCATTGTAGTGAATAC-1_1T	1T	6711	1689	1T	tumor	5.95572	0	0	0	T_cells	T_cells	22	0.00499652	Epi_normal
TCATTGTCAGCCTTCT-1_1T	1T	7923	3162	1T	tumor	13.8149	0	6	6	Epithelial_cells	Epithelial_cells	0	0.0100338	Epi_normal
TCATTGTTCACGGGAA-1_1T	1T	8606	2504	1T	tumor	4.23946	0	0	0	T_cells	T_cells	1	0.00626604	Epi_normal
TCATTGTTCCCTGGTT-1_1T	1T	7842	2744	1T	tumor	4.66813	0	0	0	T_cells	T_cells	0	0.0100338	Epi_normal
TCATTGTTCGTGGAAG-1_1T	1T	3655	1310	1T	tumor	8.09656	0	1	1	T_cells	T_cells	24	0.00561387	Epi_normal
TCATTTGTCGAAGCAG-1_1T	1T	13136	3794	1T	tumor	1.58825	0	1	1	T_cells	T_cells	4	0.00873212	Epi_normal
TCCACCAAGAATTGTG-1_1T	1T	4482	1717	1T	tumor	2.35294	0	0	0	T_cells	T_cells	0	0.0100338	Epi_normal
TCCACCAAGGACATCG-1_1T	1T	4142	1880	1T	tumor	2.60992	0	1	1	T_cells	T_cells	5	0.00828279	Epi_normal
TCCACCAAGGATTTGA-1_1T	1T	505	361	1T	tumor	1.55945	0	13	13	Epithelial_cells	Epithelial_cells	1	0.00626604	Epi_normal
TCCACCACAATAGTCC-1_1T	1T	6425	2266	1T	tumor	1.98322	0	0	0	T_cells	T_cells	6	0.0041056	Epi_normal
TCCACCAGTAGATTGA-1_1T	1T	6656	2142	1T	tumor	4.96859	0	0	0	T_cells	T_cells	0	0.0100338	Epi_normal
TCCACGTAGCCTCTCT-1_1T	1T	14854	3970	1T	tumor	4.34671	0	0	0	T_cells	T_cells	0	0.0100338	Epi_normal
TCCACGTAGCTACTAC-1_1T	1T	891	580	1T	tumor	10.989	0	0	0	T_cells	T_cells	2	0.00571414	Epi_normal
TCCACGTCAAGAGATT-1_1T	1T	7840	2208	1T	tumor	3.77775	0.0613271	0	0	T_cells	T_cells	18	0.00761473	Epi_normal
TCCACGTTCCTTATAC-1_1T	1T	12017	3432	1T	tumor	2.72786	0	1	1	T_cells	T_cells	0	0.0100338	Epi_normal
TCCATCGAGAGCTGCA-1_1T	1T	4806	1819	1T	tumor	4.1866	0	0	0	T_cells	T_cells	14	0.00858151	Epi_normal
TCCATCGAGATTGGGC-1_1T	1T	5183	1740	1T	tumor	4.82835	0.0183587	1	1	T_cells	T_cells	14	0.00858151	Epi_normal
TCCATCGAGGTTGACG-1_1T	1T	3575	1373	1T	tumor	6.82825	0	1	1	T_cells	T_cells	2	0.00571414	Epi_normal
TCCATGCAGTGCAGCA-1_1T	1T	8555	2332	1T	tumor	5.19725	0	0	0	T_cells	T_cells	1	0.00626604	Epi_normal
TCCATGCTCAGGTAAA-1_1T	1T	5216	1887	1T	tumor	2.17554	0	1	1	T_cells	T_cells	2	0.00571414	Epi_normal
TCCATGCTCCTAGCGG-1_1T	1T	5642	1890	1T	tumor	2.75767	0	1	1	T_cells	T_cells	0	0.0100338	Epi_normal
TCCATGCTCTTGGTCC-1_1T	1T	682	510	1T	tumor	0.437956	0	13	13	Epithelial_cells	Epithelial_cells	1	0.00626604	Epi_normal
TCCCACACAAGATCCT-1_1T	1T	4793	1502	1T	tumor	4.82526	0	0	0	T_cells	T_cells	6	0.0041056	Epi_normal
TCCCACATCCTTGGAA-1_1T	1T	3664	1538	1T	tumor	7.7775	0	0	0	T_cells	T_cells	0	0.0100338	Epi_normal
TCCCAGTCACTGTTCC-1_1T	1T	4906	1836	1T	tumor	5.69012	0	0	0	T_cells	T_cells	0	0.0100338	Epi_normal
TCCCAGTTCCACGGAC-1_1T	1T	4443	1788	1T	tumor	6.48285	0	1	1	T_cells	T_cells	5	0.00828279	Epi_normal
TCCCAGTTCCCACAGG-1_1T	1T	2572	1207	1T	tumor	3.34461	0	0	0	T_cells	T_cells	1	0.00626604	Epi_normal
TCCCATGGTAGGAGTC-1_1T	1T	688	444	1T	tumor	17.1084	0	0	0	T_cells	T_cells	1	0.00626604	Epi_normal
TCCCATGTCCGATGTA-1_1T	1T	4578	1693	1T	tumor	8.36669	0	0	0	T_cells	T_cells	1	0.00626604	Epi_normal
TCCGAAAGTTCGAAGG-1_1T	1T	3124	1318	1T	tumor	8.28697	0.234261	0	0	T_cells	T_cells	12	0.00516358	Epi_normal
TCCGAAATCCTCGATC-1_1T	1T	3536	1684	1T	tumor	3.33516	0	1	1	T_cells	T_cells	2	0.00571414	Epi_normal
TCCGAAATCTTAATCC-1_1T	1T	10510	3085	1T	tumor	3.27627	0	0	0	T_cells	T_cells	0	0.0100338	Epi_normal
TCCGATCGTACATACC-1_1T	1T	5342	1715	1T	tumor	4.36806	0	0	0	T_cells	T_cells	1	0.00626604	Epi_normal
TCCGGGATCCGATAGT-1_1T	1T	4946	1239	1T	tumor	0.0808081	0	5	5	Epithelial_cells	Epithelial_cells	20	0.0219319	Malignant
TCCGTGTTCGGATAAA-1_1T	1T	2895	1272	1T	tumor	4.92611	0	0	0	T_cells	T_cells	16	0.00796094	Epi_normal
TCCTAATGTCTGCCTT-1_1T	1T	5460	1797	1T	tumor	4.59549	0	0	0	T_cells	T_cells	0	0.0100338	Epi_normal
TCCTCCCGTAAGACCG-1_1T	1T	3081	1370	1T	tumor	2.93006	0	0	0	T_cells	T_cells	2	0.00571414	Epi_normal
TCCTCGAAGTCCTGTA-1_1T	1T	17631	4588	1T	tumor	17.7083	0	6	6	Epithelial_cells	Epithelial_cells	20	0.0219319	Malignant
TCCTCGACAACTTGGT-1_1T	1T	4109	1398	1T	tumor	3.70284	0	0	0	T_cells	T_cells	0	0.0100338	Epi_normal
TCCTCGAGTTAAGGAT-1_1T	1T	6749	2833	1T	tumor	0	0	6	6	Epithelial_cells	Epithelial_cells	20	0.0219319	Malignant
TCCTCGATCCTAAACG-1_1T	1T	4163	1738	1T	tumor	1.81604	0	1	1	T_cells	T_cells	5	0.00828279	Epi_normal
TCCTCGATCTCGACGG-1_1T	1T	4846	1582	1T	tumor	5.25904	0	0	0	T_cells	T_cells	13	0.00780316	Epi_normal
TCCTCTTGTTCCGTTC-1_1T	1T	7985	2758	1T	tumor	2.70501	0	1	1	T_cells	T_cells	6	0.0041056	Epi_normal
TCCTGCAAGTGTTGAA-1_1T	1T	4965	1993	1T	tumor	7.10945	0	1	1	T_cells	T_cells	14	0.00858151	Epi_normal
TCCTGCATCCCGAGAC-1_1T	1T	1277	676	1T	tumor	13.4237	0	0	0	T_cells	T_cells	1	0.00626604	Epi_normal
TCCTTCTAGATCCCAT-1_1T	1T	6288	2588	1T	tumor	2.97794	0	1	1	T_cells	T_cells	4	0.00873212	Epi_normal
TCCTTCTGTACATTGC-1_1T	1T	7894	2467	1T	tumor	1.77927	0	0	0	T_cells	T_cells	2	0.00571414	Epi_normal
TCCTTCTGTGGCCTCA-1_1T	1T	10934	3945	1T	tumor	11.7799	0	6	6	Epithelial_cells	Epithelial_cells	0	0.0100338	Epi_normal
TCCTTTCCATCCAATG-1_1T	1T	7429	2754	1T	tumor	2.76178	0	1	1	T_cells	T_cells	13	0.00780316	Epi_normal
TCGAACAAGCCTTTCC-1_1T	1T	16735	4270	1T	tumor	3.50017	0	0	0	T_cells	T_cells	0	0.0100338	Epi_normal
TCGAAGTCAATTGAGA-1_1T	1T	2838	1337	1T	tumor	7.85714	0	0	0	T_cells	T_cells	1	0.00626604	Epi_normal
TCGAAGTTCCATTGGA-1_1T	1T	6252	1586	1T	tumor	2.63199	0	0	0	T_cells	T_cells	13	0.00780316	Epi_normal
TCGACCTAGCACGTCC-1_1T	1T	5372	2177	1T	tumor	1.70174	0	1	1	T_cells	T_cells	0	0.0100338	Epi_normal
TCGACCTGTTCATCTT-1_1T	1T	6158	1576	1T	tumor	3.61559	0	0	0	T_cells	T_cells	1	0.00626604	Epi_normal
TCGACGGAGCGCTGCT-1_1T	1T	3617	1230	1T	tumor	2.08446	0	0	0	T_cells	T_cells	8	0.0137434	Epi_normal
TCGACGGAGTGCCCGT-1_1T	1T	4693	1544	1T	tumor	6.73688	0	0	0	T_cells	T_cells	0	0.0100338	Epi_normal
TCGACGGCACTGGAAG-1_1T	1T	5608	2093	1T	tumor	1.88943	0	1	1	T_cells	T_cells	0	0.0100338	Epi_normal
TCGACGGTCGGATTAC-1_1T	1T	4558	1612	1T	tumor	2.31462	0	0	0	T_cells	T_cells	2	0.00571414	Epi_normal
TCGACGGTCGTTCTGC-1_1T	1T	3357	1141	1T	tumor	2.92076	0	0	0	T_cells	T_cells	13	0.00780316	Epi_normal
TCGACGGTCGTTGTAG-1_1T	1T	3875	1747	1T	tumor	2.56475	0	1	1	T_cells	T_cells	0	0.0100338	Epi_normal
TCGCACTGTGCCTTCT-1_1T	1T	1871	650	1T	tumor	0.160085	0	5	5	Epithelial_cells	Epithelial_cells	3	0.00969535	Epi_normal
TCGCAGGCAGAGGGTT-1_1T	1T	3739	1647	1T	tumor	4.76312	0	0	0	T_cells	T_cells	25	0.00584289	Epi_normal
TCGCAGGGTATGGTTC-1_1T	1T	1829	988	1T	tumor	19.4628	0	0	0	T_cells	T_cells	1	0.00626604	Epi_normal
TCGCTCACAGCACCCA-1_1T	1T	13777	3967	1T	tumor	3.29894	0	1	1	T_cells	T_cells	4	0.00873212	Epi_normal
TCGCTCATCCACGGGT-1_1T	1T	7090	2314	1T	tumor	3.41915	0	0	0	T_cells	T_cells	0	0.0100338	Epi_normal
TCGCTCATCTTCCGTG-1_1T	1T	16759	4890	1T	tumor	4.52344	0	1	1	T_cells	T_cells	16	0.00796094	Epi_normal
TCGCTTGTCGGAATTC-1_1T	1T	19434	4911	1T	tumor	4.19049	0	1	1	T_cells	T_cells	14	0.00858151	Epi_normal
TCGGATAAGTATGAGT-1_1T	1T	8781	2354	1T	tumor	6.15582	0	0	0	T_cells	T_cells	14	0.00858151	Epi_normal
TCGGATACATCGCTCT-1_1T	1T	751	462	1T	tumor	3.47044	0	0	0	T_cells	T_cells	15	0.00569513	Epi_normal
TCGGGACCAAGACGAC-1_1T	1T	5249	1773	1T	tumor	6.25112	0	0	0	T_cells	T_cells	0	0.0100338	Epi_normal
TCGGGACTCGTAGTGT-1_1T	1T	3539	1568	1T	tumor	3.33242	0	1	1	T_cells	T_cells	4	0.00873212	Epi_normal
TCGGGACTCTAGCCAA-1_1T	1T	4659	1755	1T	tumor	2.75459	0.0208681	1	1	T_cells	T_cells	4	0.00873212	Epi_normal
TCGGGTGAGCTCGGCT-1_1T	1T	4036	1594	1T	tumor	1.29616	0	1	1	T_cells	T_cells	5	0.00828279	Epi_normal
TCGGGTGCAGGTACGA-1_1T	1T	1907	869	1T	tumor	5.17156	0	0	0	T_cells	T_cells	0	0.0100338	Epi_normal
TCGGGTGTCTGACGCG-1_1T	1T	3518	1326	1T	tumor	4.06327	0	1	1	T_cells	T_cells	24	0.00561387	Epi_normal
TCGGTCTCATATCTCT-1_1T	1T	564	411	1T	tumor	1.3986	0	0	0	T_cells	T_cells	1	0.00626604	Epi_normal
TCGGTCTTCTACCAGA-1_1T	1T	3765	1245	1T	tumor	4.73178	0	0	0	T_cells	T_cells	12	0.00516358	Epi_normal
TCGGTCTTCTCGTGGG-1_1T	1T	4697	1396	1T	tumor	3.82883	0	0	0	T_cells	T_cells	13	0.00780316	Epi_normal
TCGTAGAGTATCGAAA-1_1T	1T	3787	1635	1T	tumor	4.99247	0	0	0	T_cells	T_cells	14	0.00858151	Epi_normal
TCGTAGATCAAACTGC-1_1T	1T	2878	1270	1T	tumor	6.19296	0	1	1	T_cells	T_cells	21	0.0064462	Epi_normal
TCGTCCAAGCCTAACT-1_1T	1T	4253	1466	1T	tumor	5.00335	0	1	1	T_cells	T_cells	16	0.00796094	Epi_normal
TCGTCCACACGTACTA-1_1T	1T	5951	2060	1T	tumor	0.866234	0	0	0	T_cells	T_cells	22	0.00499652	Epi_normal
TCGTGCTTCCTACGGG-1_1T	1T	5947	2040	1T	tumor	2.25181	0	0	0	T_cells	T_cells	12	0.00516358	Epi_normal
TCGTGGGCATTCCTAT-1_1T	1T	2726	1209	1T	tumor	6.3552	0	0	0	T_cells	T_cells	5	0.00828279	Epi_normal
TCTAACTGTATAGGGC-1_1T	1T	5363	1879	1T	tumor	5.0124	0	0	0	T_cells	T_cells	0	0.0100338	Epi_normal
TCTACATCAGAGTCAG-1_1T	1T	7792	2597	1T	tumor	5.70011	0	0	0	T_cells	T_cells	1	0.00626604	Epi_normal
TCTACCGAGTCCGTCG-1_1T	1T	3469	1308	1T	tumor	4.38258	0	0	0	T_cells	T_cells	2	0.00571414	Epi_normal
TCTACCGCAAGAGATT-1_1T	1T	5981	2096	1T	tumor	6.57607	0	0	0	T_cells	T_cells	0	0.0100338	Epi_normal
TCTACCGCAGTATACC-1_1T	1T	4187	1326	1T	tumor	2.01264	0	0	0	T_cells	T_cells	0	0.0100338	Epi_normal
TCTACCGGTACGGCAA-1_1T	1T	4133	1246	1T	tumor	4.26222	0	0	0	T_cells	T_cells	15	0.00569513	Epi_normal
TCTATACAGTCGAAGC-1_1T	1T	1384	763	1T	tumor	0	0	6	6	Epithelial_cells	Epithelial_cells	1	0.00626604	Epi_normal
TCTATACCAGTCAGTT-1_1T	1T	2164	900	1T	tumor	2.52252	0	0	0	T_cells	T_cells	12	0.00516358	Epi_normal
TCTATCAAGGTAAGGA-1_1T	1T	4600	1711	1T	tumor	4.54451	0	1	1	T_cells	T_cells	2	0.00571414	Epi_normal
TCTATCAGTTCGATTG-1_1T	1T	681	408	1T	tumor	0.438596	0	6	6	Epithelial_cells	Epithelial_cells	1	0.00626604	Epi_normal
TCTATCATCACTGAAC-1_1T	1T	6369	1746	1T	tumor	2.52525	0	0	0	T_cells	T_cells	0	0.0100338	Epi_normal
TCTATCATCTATACTC-1_1T	1T	6128	2142	1T	tumor	7.76641	0	0	0	T_cells	T_cells	14	0.00858151	Epi_normal
TCTCACGGTTCGAACT-1_1T	1T	5369	2087	1T	tumor	3.88471	0	1	1	T_cells	T_cells	13	0.00780316	Epi_normal
TCTCACGTCTCTGGTC-1_1T	1T	5210	2120	1T	tumor	3.74954	0.0184706	1	1	T_cells	T_cells	13	0.00780316	Epi_normal
TCTCAGCAGCGACAGT-1_1T	1T	4050	1313	1T	tumor	2.50361	0	0	0	T_cells	T_cells	13	0.00780316	Epi_normal
TCTCAGCCAATAGTAG-1_1T	1T	7684	2559	1T	tumor	5.3578	0	0	0	T_cells	T_cells	0	0.0100338	Epi_normal
TCTCCGACATACAGCT-1_1T	1T	5728	2104	1T	tumor	4.38992	0	0	0	T_cells	T_cells	0	0.0100338	Epi_normal
TCTCCGAGTACGTTCA-1_1T	1T	20811	3936	1T	tumor	0.0144134	0	6	6	Epithelial_cells	Epithelial_cells	20	0.0219319	Malignant
TCTCCGAGTCCGGCAT-1_1T	1T	6176	2460	1T	tumor	1.74992	0	1	1	T_cells	T_cells	25	0.00584289	Epi_normal
TCTCCGAGTGAAAGTT-1_1T	1T	5564	2192	1T	tumor	2.74428	0	1	1	T_cells	T_cells	5	0.00828279	Epi_normal
TCTCTGGAGTCGGGAT-1_1T	1T	1857	928	1T	tumor	0.0538213	0	6	6	Epithelial_cells	Epithelial_cells	20	0.0219319	Malignant
TCTCTGGCATTGAAGA-1_1T	1T	3376	1499	1T	tumor	3.68046	0	0	0	T_cells	T_cells	4	0.00873212	Epi_normal
TCTGCCAAGGTCGAGT-1_1T	1T	15532	4060	1T	tumor	4.22987	0	1	1	T_cells	T_cells	4	0.00873212	Epi_normal
TCTGCCATCCTTCGAC-1_1T	1T	4385	1633	1T	tumor	3.41335	0.0220216	1	1	T_cells	T_cells	0	0.0100338	Epi_normal
TCTGGCTGTGGACCTC-1_1T	1T	8077	2537	1T	tumor	5.51006	0	0	0	T_cells	T_cells	2	0.00571414	Epi_normal
TCTGTCGAGACTTAAG-1_1T	1T	5005	2049	1T	tumor	3.21021	0	1	1	T_cells	T_cells	14	0.00858151	Epi_normal
TCTGTCGCAGGAGACT-1_1T	1T	3146	1284	1T	tumor	1.74836	0.0312207	1	1	T_cells	T_cells	5	0.00828279	Epi_normal
TCTGTCGGTAAGAACT-1_1T	1T	6306	2560	1T	tumor	8.0624	0	1	1	T_cells	T_cells	4	0.00873212	Epi_normal
TCTGTCGGTCAGTTTG-1_1T	1T	8953	2419	1T	tumor	2.13161	0	0	0	T_cells	T_cells	4	0.00873212	Epi_normal
TCTGTCGGTTCAAACC-1_1T	1T	4638	1680	1T	tumor	5.61661	0	0	0	T_cells	T_cells	8	0.0137434	Epi_normal
TCTTAGTGTATGAAGT-1_1T	1T	7143	2148	1T	tumor	1.65221	0	1	1	T_cells	T_cells	13	0.00780316	Epi_normal
TCTTAGTGTTGAATCC-1_1T	1T	3563	1232	1T	tumor	5.89012	0	1	1	T_cells	T_cells	15	0.00569513	Epi_normal
TCTTAGTTCAAGGCTT-1_1T	1T	5762	1864	1T	tumor	4.3175	0	0	0	T_cells	T_cells	0	0.0100338	Epi_normal
TCTTGCGTCCCTATTA-1_1T	1T	4646	1846	1T	tumor	4.08669	0.0206398	1	1	T_cells	T_cells	0	0.0100338	Epi_normal
TCTTGCGTCTGGGCGT-1_1T	1T	3645	1720	1T	tumor	6.03248	0	1	1	T_cells	T_cells	13	0.00780316	Epi_normal
TCTTTGAGTGGATACG-1_1T	1T	949	623	1T	tumor	13.7273	0	1	1	T_cells	T_cells	1	0.00626604	Epi_normal
TCTTTGATCCTACTGC-1_1T	1T	6260	2478	1T	tumor	3.52905	0	1	1	T_cells	T_cells	5	0.00828279	Epi_normal
TCTTTGATCGTCAAAC-1_1T	1T	3163	1192	1T	tumor	4.41221	0	0	0	T_cells	T_cells	1	0.00626604	Epi_normal
TGAACGTCACGACCTG-1_1T	1T	3169	1480	1T	tumor	4.49066	0	0	0	T_cells	T_cells	21	0.0064462	Epi_normal
TGAACGTGTGAGCTCC-1_1T	1T	4135	1348	1T	tumor	3.9935	0	0	0	T_cells	T_cells	18	0.00761473	Epi_normal
TGAATCGGTATCGTGT-1_1T	1T	2546	1128	1T	tumor	4.82243	0	1	1	T_cells	T_cells	6	0.0041056	Epi_normal
TGAATGCCAGAGGTTG-1_1T	1T	6130	2353	1T	tumor	2.72929	0	1	1	T_cells	T_cells	16	0.00796094	Epi_normal
TGAATGCGTTAACAGA-1_1T	1T	9531	3118	1T	tumor	3.03184	0	6	6	Epithelial_cells	Epithelial_cells	20	0.0219319	Malignant
TGACAGTAGGTGCAGT-1_1T	1T	4080	1449	1T	tumor	3.68272	0	1	1	T_cells	T_cells	13	0.00780316	Epi_normal
TGACAGTCATCAGCAT-1_1T	1T	5811	1669	1T	tumor	5.1575	0	0	0	T_cells	T_cells	2	0.00571414	Epi_normal
TGACAGTTCACTGTTT-1_1T	1T	16841	4227	1T	tumor	3.33486	0	1	1	T_cells	T_cells	0	0.0100338	Epi_normal
TGACCCTTCCAAACCA-1_1T	1T	6762	2405	1T	tumor	4.81419	0	0	0	T_cells	T_cells	0	0.0100338	Epi_normal
TGACGCGAGCTGAAAT-1_1T	1T	5616	1808	1T	tumor	3.98359	0	0	0	T_cells	T_cells	1	0.00626604	Epi_normal
TGACGCGTCTAGTGTG-1_1T	1T	3334	1501	1T	tumor	7.00139	0	0	0	T_cells	T_cells	14	0.00858151	Epi_normal
TGACTCCGTTCGTTCC-1_1T	1T	8071	2618	1T	tumor	4.34937	0	1	1	T_cells	T_cells	26	0.00643538	Epi_normal
TGAGACTCAGCAAGAC-1_1T	1T	5937	1973	1T	tumor	2.06203	0	1	1	T_cells	T_cells	5	0.00828279	Epi_normal
TGAGCATAGCACCCAC-1_1T	1T	3707	1363	1T	tumor	3.61414	0	0	0	T_cells	T_cells	0	0.0100338	Epi_normal
TGAGCATCAATGTGGG-1_1T	1T	3497	1534	1T	tumor	10.8136	0	0	0	T_cells	T_cells	9	0.0065436	Epi_normal
TGAGCATCAGACCAGA-1_1T	1T	6426	1689	1T	tumor	4.88455	0	0	0	T_cells	T_cells	16	0.00796094	Epi_normal
TGAGCATCAGAGTCAG-1_1T	1T	1750	785	1T	tumor	0.22805	0	13	13	Epithelial_cells	Epithelial_cells	1	0.00626604	Epi_normal
TGAGCATGTCTATGAC-1_1T	1T	6298	2553	1T	tumor	1.90002	0.0155739	1	1	T_cells	T_cells	0	0.0100338	Epi_normal
TGAGCGCCAAGACAAT-1_1T	1T	5427	1733	1T	tumor	5.20524	0	0	0	T_cells	T_cells	5	0.00828279	Epi_normal
TGAGGGATCTATTCGT-1_1T	1T	3411	1557	1T	tumor	5.66925	0	1	1	T_cells	T_cells	0	0.0100338	Epi_normal
TGAGGTTCACCCAATA-1_1T	1T	9261	2489	1T	tumor	5.42279	0	0	0	T_cells	T_cells	0	0.0100338	Epi_normal
TGAGGTTCACTAGAGG-1_1T	1T	6959	2333	1T	tumor	2.75293	0	1	1	T_cells	T_cells	16	0.00796094	Epi_normal
TGAGTCAAGACCTGGA-1_1T	1T	4523	1647	1T	tumor	1.69528	0	0	0	T_cells	T_cells	0	0.0100338	Epi_normal
TGAGTCAAGCCGCACT-1_1T	1T	8370	2491	1T	tumor	2.23105	0	0	0	T_cells	T_cells	0	0.0100338	Epi_normal
TGAGTCACATATCGGT-1_1T	1T	5971	2072	1T	tumor	3.97234	0	1	1	T_cells	T_cells	0	0.0100338	Epi_normal
TGATCAGGTTCGGTTA-1_1T	1T	3948	1627	1T	tumor	1.76661	0	1	1	T_cells	T_cells	14	0.00858151	Epi_normal
TGATCTTGTGTTAGCT-1_1T	1T	4957	1669	1T	tumor	4.56296	0	1	1	T_cells	T_cells	2	0.00571414	Epi_normal
TGATCTTTCTTGAACG-1_1T	1T	8491	2470	1T	tumor	2.86008	0	1	1	T_cells	T_cells	0	0.0100338	Epi_normal
TGATGCAGTCCATACA-1_1T	1T	5323	1724	1T	tumor	3.88227	0	0	0	T_cells	T_cells	0	0.0100338	Epi_normal
TGATGCAGTTTCGCTC-1_1T	1T	6375	2562	1T	tumor	6.42889	0	1	1	T_cells	T_cells	0	0.0100338	Epi_normal
TGATGGTAGTTGGGAC-1_1T	1T	5528	1611	1T	tumor	4.19411	0	0	0	T_cells	T_cells	15	0.00569513	Epi_normal
TGATGGTTCTAAGCCA-1_1T	1T	5507	2153	1T	tumor	8.89992	0	0	0	T_cells	T_cells	1	0.00626604	Epi_normal
TGATTCTAGTTTAGGA-1_1T	1T	4404	1980	1T	tumor	3.46263	0.0219154	1	1	T_cells	T_cells	4	0.00873212	Epi_normal
TGCACGGAGATCCCAT-1_1T	1T	6545	2282	1T	tumor	1.90348	0	0	0	T_cells	T_cells	0	0.0100338	Epi_normal
TGCAGATGTGCATCTA-1_1T	1T	1203	582	1T	tumor	16.632	0	0	0	T_cells	T_cells	1	0.00626604	Epi_normal
TGCAGATTCAAGTGTC-1_1T	1T	3838	1673	1T	tumor	2.93374	0	1	1	T_cells	T_cells	14	0.00858151	Epi_normal
TGCAGGCAGCTGACCC-1_1T	1T	3862	1486	1T	tumor	3.88253	0	1	1	T_cells	T_cells	23	0.004874	Epi_normal
TGCAGGCCAGCCGTTG-1_1T	1T	6878	2232	1T	tumor	3.11311	0	0	0	T_cells	T_cells	13	0.00780316	Epi_normal
TGCAGTAAGGAACGTC-1_1T	1T	1980	947	1T	tumor	5.21781	0	0	0	T_cells	T_cells	24	0.00561387	Epi_normal
TGCAGTACAAATGAGT-1_1T	1T	5902	2184	1T	tumor	2.20381	0	0	0	T_cells	T_cells	13	0.00780316	Epi_normal
TGCCGAGGTATGTCCA-1_1T	1T	8106	2719	1T	tumor	3.01508	0	0	0	T_cells	T_cells	0	0.0100338	Epi_normal
TGCCGAGGTCATGACT-1_1T	1T	4342	1445	1T	tumor	4.90583	0	0	0	T_cells	T_cells	23	0.004874	Epi_normal
TGCGACGCATCATTTC-1_1T	1T	7164	2680	1T	tumor	1.64745	0	1	1	T_cells	T_cells	16	0.00796094	Epi_normal
TGCGATATCTGGCCGA-1_1T	1T	4584	1348	1T	tumor	2.46809	0	0	0	T_cells	T_cells	13	0.00780316	Epi_normal
TGCGGCACATGACAAA-1_1T	1T	10575	2946	1T	tumor	3.74113	0	0	0	T_cells	T_cells	0	0.0100338	Epi_normal
TGCGGGTGTGAGATTA-1_1T	1T	3639	1534	1T	tumor	6.88332	0	1	1	T_cells	T_cells	5	0.00828279	Epi_normal
TGCGGGTTCGAGCACC-1_1T	1T	934	625	1T	tumor	0.532481	0	1	1	T_cells	T_cells	15	0.00569513	Epi_normal
TGCTCCACAAAGACGC-1_1T	1T	588	399	1T	tumor	19.7817	0	0	0	T_cells	T_cells	1	0.00626604	Epi_normal
TGCTCCAGTGTCTAAC-1_1T	1T	4641	1615	1T	tumor	3.19149	0	1	1	T_cells	T_cells	25	0.00584289	Epi_normal
TGCTCGTCAACCAATC-1_1T	1T	4659	1637	1T	tumor	8.57535	0	0	0	T_cells	T_cells	1	0.00626604	Epi_normal
TGCTCGTTCCACGGAC-1_1T	1T	3022	1370	1T	tumor	1.01539	0	1	1	T_cells	T_cells	0	0.0100338	Epi_normal
TGCTGAATCCGCACGA-1_1T	1T	3489	1615	1T	tumor	6.23488	0	1	1	T_cells	T_cells	16	0.00796094	Epi_normal
TGCTTCGAGTGATAAC-1_1T	1T	3210	1350	1T	tumor	5.05768	0	0	0	T_cells	T_cells	13	0.00780316	Epi_normal
TGCTTGCGTCGCCTAG-1_1T	1T	3523	1377	1T	tumor	6.55172	0	0	0	T_cells	T_cells	0	0.0100338	Epi_normal
TGCTTGCGTGCCAAGA-1_1T	1T	6198	1957	1T	tumor	3.24696	0	0	0	T_cells	T_cells	0	0.0100338	Epi_normal
TGCTTGCTCCGCTGTT-1_1T	1T	2565	1287	1T	tumor	1.19414	0	1	1	T_cells	T_cells	1	0.00626604	Epi_normal
TGGAACTCACTCTCGT-1_1T	1T	4147	1427	1T	tumor	6.24011	0	0	0	T_cells	T_cells	14	0.00858151	Epi_normal
TGGAACTTCTGAGATC-1_1T	1T	4715	2003	1T	tumor	3.55901	0	0	0	T_cells	T_cells	14	0.00858151	Epi_normal
TGGAGAGAGTAACCGG-1_1T	1T	3676	1205	1T	tumor	2.10386	0	0	0	T_cells	T_cells	0	0.0100338	Epi_normal
TGGAGAGAGTAACGTA-1_1T	1T	867	570	1T	tumor	3.23661	0	0	0	T_cells	T_cells	2	0.00571414	Epi_normal
TGGATCAAGGGAGGAC-1_1T	1T	5396	2311	1T	tumor	2.61638	0.018044	1	1	T_cells	T_cells	4	0.00873212	Epi_normal
TGGATCACACATGAAA-1_1T	1T	6952	1850	1T	tumor	7.91948	0.0132433	0	0	T_cells	T_cells	15	0.00569513	Epi_normal
TGGATCATCTCACCCA-1_1T	1T	4506	1650	1T	tumor	2.95068	0	1	1	T_cells	T_cells	16	0.00796094	Epi_normal
TGGATGTGTTGACGGA-1_1T	1T	6604	2647	1T	tumor	2.71067	0	1	1	T_cells	T_cells	14	0.00858151	Epi_normal
TGGCGTGAGACAGCTG-1_1T	1T	3530	1274	1T	tumor	4.67189	0	1	1	T_cells	T_cells	25	0.00584289	Epi_normal
TGGCGTGAGTCGGGAT-1_1T	1T	818	606	1T	tumor	0	0	13	13	Epithelial_cells	Epithelial_cells	1	0.00626604	Epi_normal
TGGCGTGGTTGTCATG-1_1T	1T	3620	1419	1T	tumor	7.3695	0	0	0	T_cells	T_cells	13	0.00780316	Epi_normal
TGGCGTGTCACATCAG-1_1T	1T	5062	1698	1T	tumor	4.63451	0	0	0	T_cells	T_cells	16	0.00796094	Epi_normal
TGGCGTGTCGTTGTAG-1_1T	1T	3402	1288	1T	tumor	1.78984	0	1	1	T_cells	T_cells	5	0.00828279	Epi_normal
TGGGAAGAGACGCTCC-1_1T	1T	4050	1500	1T	tumor	5.68235	0	0	0	T_cells	T_cells	23	0.004874	Epi_normal
TGGGAAGCAGACGCTC-1_1T	1T	710	493	1T	tumor	0.420757	0	13	13	Epithelial_cells	Epithelial_cells	8	0.0137434	Epi_normal
TGGGAAGCAGGCGATA-1_1T	1T	3843	1379	1T	tumor	4.59285	0	0	0	T_cells	T_cells	18	0.00761473	Epi_normal
TGGGAAGCATAGCTGT-1_1T	1T	2342	1070	1T	tumor	9.18961	0	0	0	T_cells	T_cells	9	0.0065436	Epi_normal
TGGGAAGGTAACATCC-1_1T	1T	4878	1521	1T	tumor	2.51799	0	1	1	T_cells	T_cells	5	0.00828279	Epi_normal
TGGGATTAGGTGAGAA-1_1T	1T	5504	1564	1T	tumor	5.85015	0	0	0	T_cells	T_cells	1	0.00626604	Epi_normal
TGGGATTCATATGAAG-1_1T	1T	3672	1388	1T	tumor	5.01811	0	0	0	T_cells	T_cells	6	0.0041056	Epi_normal
TGGGCGTCAAATTGCC-1_1T	1T	3747	1292	1T	tumor	3.10318	0	0	0	T_cells	T_cells	25	0.00584289	Epi_normal
TGGGCGTCACGCTGTG-1_1T	1T	3832	1426	1T	tumor	5.89391	0	0	0	T_cells	T_cells	0	0.0100338	Epi_normal
TGGGCGTTCCAGCTCT-1_1T	1T	3953	1632	1T	tumor	3.27869	0	1	1	T_cells	T_cells	5	0.00828279	Epi_normal
TGGGCTGCACCGCTGA-1_1T	1T	5324	2088	1T	tumor	4.70736	0	1	1	T_cells	T_cells	6	0.0041056	Epi_normal
TGGGCTGCATCGCTCT-1_1T	1T	6423	2343	1T	tumor	5.89011	0	0	0	T_cells	T_cells	0	0.0100338	Epi_normal
TGGGTTAGTAGACACG-1_1T	1T	4076	1643	1T	tumor	5.01049	0	0	0	T_cells	T_cells	14	0.00858151	Epi_normal
TGGGTTAGTAGCGCTC-1_1T	1T	2578	1237	1T	tumor	3.59013	0	0	0	T_cells	T_cells	0	0.0100338	Epi_normal
TGGGTTAGTCGCTCGA-1_1T	1T	25599	4322	1T	tumor	7.85429	0	6	6	Epithelial_cells	Epithelial_cells	20	0.0219319	Malignant
TGGTACAAGTCAGCCC-1_1T	1T	3768	1339	1T	tumor	2.05355	0	0	0	T_cells	T_cells	2	0.00571414	Epi_normal
TGGTACAGTAGTTCCA-1_1T	1T	1320	835	1T	tumor	0	0	10	10	Epithelial_cells	Epithelial_cells	8	0.0137434	Epi_normal
TGGTAGTTCCGTGTAA-1_1T	1T	2128	1023	1T	tumor	0.140779	0	13	13	Epithelial_cells	Epithelial_cells	20	0.0219319	Malignant
TGGTAGTTCGGTGTTA-1_1T	1T	3795	1311	1T	tumor	6.2963	0	0	0	T_cells	T_cells	1	0.00626604	Epi_normal
TGGTAGTTCTCTGCCA-1_1T	1T	8896	2880	1T	tumor	6.73097	0	0	0	T_cells	T_cells	5	0.00828279	Epi_normal
TGGTGATCAGTAGAAT-1_1T	1T	6749	2155	1T	tumor	3.503	0	1	1	T_cells	T_cells	18	0.00761473	Epi_normal
TGGTTAGAGCCTCGTG-1_1T	1T	2215	1104	1T	tumor	1.64298	0	1	1	T_cells	T_cells	0	0.0100338	Epi_normal
TGGTTAGAGTCATGGG-1_1T	1T	3627	1052	1T	tumor	0.38451	0	6	6	Epithelial_cells	Epithelial_cells	20	0.0219319	Malignant
TGGTTAGCAAGCCATT-1_1T	1T	1561	1009	1T	tumor	11.5581	0	1	1	T_cells	T_cells	1	0.00626604	Epi_normal
TGGTTAGCACAGTCAT-1_1T	1T	3918	1396	1T	tumor	2.60999	0	0	0	T_cells	T_cells	0	0.0100338	Epi_normal
TGGTTAGCATGTGCCG-1_1T	1T	4192	1996	1T	tumor	4.92175	0	1	1	T_cells	T_cells	5	0.00828279	Epi_normal
TGGTTAGTCAATCTCT-1_1T	1T	22918	4716	1T	tumor	0.0174505	0	6	6	Epithelial_cells	Epithelial_cells	20	0.0219319	Malignant
TGTAAGCCAAGGCAAC-1_1T	1T	3935	1361	1T	tumor	5.86124	0	0	0	T_cells	T_cells	16	0.00796094	Epi_normal
TGTACAGCAAATCGGG-1_1T	1T	3507	1454	1T	tumor	4.36324	0	1	1	T_cells	T_cells	21	0.0064462	Epi_normal
TGTACAGGTGTTGAGG-1_1T	1T	5029	1812	1T	tumor	4.33707	0	1	1	T_cells	T_cells	0	0.0100338	Epi_normal
TGTACAGTCTCGCGTT-1_1T	1T	5038	1740	1T	tumor	3.39406	0	1	1	T_cells	T_cells	5	0.00828279	Epi_normal
TGTAGACCAGGTAGTG-1_1T	1T	3762	1224	1T	tumor	2.43776	0	0	0	T_cells	T_cells	4	0.00873212	Epi_normal
TGTAGACGTGATAGTA-1_1T	1T	6768	2091	1T	tumor	5.96082	0	0	0	T_cells	T_cells	13	0.00780316	Epi_normal
TGTAGACTCCACACCT-1_1T	1T	3082	1457	1T	tumor	5.14004	0	1	1	T_cells	T_cells	5	0.00828279	Epi_normal
TGTCCACAGAAGTATC-1_1T	1T	1630	757	1T	tumor	7.49149	0	0	0	T_cells	T_cells	12	0.00516358	Epi_normal
TGTCCACCAACCAACT-1_1T	1T	6722	2693	1T	tumor	2.35328	0	1	1	T_cells	T_cells	2	0.00571414	Epi_normal
TGTCCACCAACGGCTC-1_1T	1T	4557	1941	1T	tumor	10.6646	0	6	6	Epithelial_cells	Epithelial_cells	20	0.0219319	Malignant
TGTCCACCAGGCTCTG-1_1T	1T	8754	2564	1T	tumor	6.24398	0	1	1	T_cells	T_cells	13	0.00780316	Epi_normal
TGTCCACGTTCTCGCT-1_1T	1T	7107	2383	1T	tumor	5.32836	0	0	0	T_cells	T_cells	4	0.00873212	Epi_normal
TGTCCACTCCTGGGTG-1_1T	1T	3850	1474	1T	tumor	5.86797	0	1	1	T_cells	T_cells	14	0.00858151	Epi_normal
TGTCCACTCGGTTCAA-1_1T	1T	5632	1475	1T	tumor	4.70389	0	0	0	T_cells	T_cells	1	0.00626604	Epi_normal
TGTCCCAAGCAACAGC-1_1T	1T	6456	1906	1T	tumor	3.51218	0	0	0	T_cells	T_cells	2	0.00571414	Epi_normal
TGTCCCAAGGAGGTTC-1_1T	1T	786	532	1T	tumor	0.253807	0	13	13	Epithelial_cells	Epithelial_cells	23	0.004874	Epi_normal
TGTCCCACACCAGTTA-1_1T	1T	2943	1259	1T	tumor	1.83456	0	0	0	T_cells	T_cells	4	0.00873212	Epi_normal
TGTCCCACAGCTCATA-1_1T	1T	6574	2033	1T	tumor	6.01858	0	0	0	T_cells	T_cells	2	0.00571414	Epi_normal
TGTCCCATCTTCACAT-1_1T	1T	9130	1873	1T	tumor	3.03738	0	0	0	T_cells	T_cells	22	0.00499652	Epi_normal
TGTCCTGAGCCTCAGC-1_1T	1T	2582	1064	1T	tumor	4.68808	0	0	0	T_cells	T_cells	2	0.00571414	Epi_normal
TGTCCTGCACACCTAA-1_1T	1T	1277	809	1T	tumor	6.99199	0	0	0	T_cells	T_cells	8	0.0137434	Epi_normal
TGTCCTGTCACTGGTA-1_1T	1T	4493	1635	1T	tumor	1.59877	0	0	0	T_cells	T_cells	15	0.00569513	Epi_normal
TGTGAGTAGGGCAACT-1_1T	1T	4730	1476	1T	tumor	1.86722	0	0	0	T_cells	T_cells	0	0.0100338	Epi_normal
TGTGAGTCAGAACATA-1_1T	1T	3942	1362	1T	tumor	10.0616	0	0	0	T_cells	T_cells	2	0.00571414	Epi_normal
TGTGAGTGTTGGCTAT-1_1T	1T	3524	1259	1T	tumor	8.51506	0	0	0	T_cells	T_cells	2	0.00571414	Epi_normal
TGTGATGTCGATAACC-1_1T	1T	5183	1674	1T	tumor	4.12505	0	0	0	T_cells	T_cells	1	0.00626604	Epi_normal
TGTGCGGCAAGCACCC-1_1T	1T	3760	1490	1T	tumor	7.11462	0	1	1	T_cells	T_cells	0	0.0100338	Epi_normal
TGTGGCGCAACCTAAC-1_1T	1T	6231	2300	1T	tumor	8.58275	0	1	1	T_cells	T_cells	0	0.0100338	Epi_normal
TGTGTGAAGCTGACCC-1_1T	1T	8256	2671	1T	tumor	2.13371	0	1	1	T_cells	T_cells	16	0.00796094	Epi_normal
TGTGTGAAGTCCTACA-1_1T	1T	4424	1699	1T	tumor	3.10994	0	0	0	T_cells	T_cells	0	0.0100338	Epi_normal
TGTTACTCACATACGT-1_1T	1T	5248	1302	1T	tumor	3.10192	0	0	0	T_cells	T_cells	22	0.00499652	Epi_normal
TGTTACTGTAACACCT-1_1T	1T	6657	2066	1T	tumor	5.70822	0	1	1	T_cells	T_cells	13	0.00780316	Epi_normal
TGTTACTGTGACAACG-1_1T	1T	6285	2532	1T	tumor	2.34618	0	1	1	T_cells	T_cells	5	0.00828279	Epi_normal
TGTTACTGTTGCTCGG-1_1T	1T	3992	1478	1T	tumor	1.57791	0	0	0	T_cells	T_cells	16	0.00796094	Epi_normal
TGTTCATAGGTTATAG-1_1T	1T	5379	2056	1T	tumor	2.88861	0	1	1	T_cells	T_cells	14	0.00858151	Epi_normal
TGTTCCGAGACCGCCT-1_1T	1T	3219	1237	1T	tumor	3.85305	0	0	0	T_cells	T_cells	22	0.00499652	Epi_normal
TGTTCTAAGTTCCATG-1_1T	1T	7132	2036	1T	tumor	4.58863	0	0	0	T_cells	T_cells	16	0.00796094	Epi_normal
TGTTCTAGTCCTGTCT-1_1T	1T	9233	2926	1T	tumor	2.06831	0	1	1	T_cells	T_cells	0	0.0100338	Epi_normal
TGTTCTATCTTTCAGT-1_1T	1T	6100	2320	1T	tumor	3.83099	0	1	1	T_cells	T_cells	6	0.0041056	Epi_normal
TGTTGGAAGAGAGTGA-1_1T	1T	8658	2966	1T	tumor	2.5439	0	1	1	T_cells	T_cells	4	0.00873212	Epi_normal
TGTTGGAAGGCTAACG-1_1T	1T	4666	1600	1T	tumor	3.57512	0	0	0	T_cells	T_cells	1	0.00626604	Epi_normal
[truncated: 33,053 more rows]

## Sheet: Table S2
Table S2 The apoptosis gene lists
AKT3
BCL2L11
PARP2
PARP3
CASP12
TUBA1B
CTSC
GADD45G
P3R3URF-PIK3R3
TUBA3E
TUBA3D
CHUK
PARP1
PARP4
CSF2RB
CTSB
CTSD
CTSH
CTSK
CTSL
CTSV
CTSO
CTSS
CTSW
CTSZ
DAB2IP
DAXX
GADD45A
DDIT3
DFFA
DFFB
EIF2S1
ENDOG
AKT1
AKT2
ERN1
FOS
BBC3
HTRA2
GZMB
APAF1
HRAS
BIRC2
BIRC3
XIAP
BIRC5
FAS
IKBKB
FASLG
IL3
IL3RA
ITPR1
ITPR2
ITPR3
JUN
KRAS
LMNA
LMNB1
MCL1
MAP3K5
GADD45B
ATF4
ATM
NFKB1
NFKBIA
NGF
NRAS
NTRK1
PDPK1
TUBA8
PIK3CA
PIK3CB
PIK3CD
PIK3R1
PIK3R2
PMAIP1
SEPTIN4
CYCS
PIDD1
PRF1
MAPK1
MAPK3
MAPK8
MAPK9
MAPK10
MAP2K1
MAP2K2
DIABLO
BAD
BAK1
PTPN13
BAX
RAF1
BCL2
BCL2A1
RELA
BCL2L1
ACTB
BID
TP53AIP1
SPTAN1
ACTG1
TNF
TNFRSF1A
TP53
TRAF1
TRAF2
TUBA4A
TUBA3C
TUBA1A
TUBAL3
CAPN1
CAPN2
CASP2
CASP3
CASP6
CASP7
CASP8
CASP9
CASP10
TUBA1C
LMNB2
PIK3R3
IKBKG
TRADD
CTSF
RIPK1
HRK
TNFSF10
FADD
TNFRSF10B
TNFRSF10A
CFLAR
MAP3K14
AIFM1
EIF2AK3
BCL2L11
BBC3
HTRA2
APAF1
BIRC2
BIRC3
XIAP
BIRC5
BECN2
NGFR
PMAIP1
SEPTIN4
CYCS
MAPK8
MAPK9
MAPK10
DIABLO
BIRC6
BAK1
BAX
BCL2
BCL2L1
BID
BOK
TNFRSF1A
BIRC7
CASP3
CASP7
CASP8
CASP9
BECN1
FADD

## Sheet: Table S3
Table S3 The target sites of siRNA and shRNA for CTSC
si-CTSC#1 sense：	5'-ACUUGUAGUCAUUCAACACAA-3′
si-CTSC#1 antisense：	5'-GUGUUGAAUGACUACAAGUGG-3′
si-CTSC#2 sense：	5'-ACAAAUGACUGAUAAAAUCAG-3′
si-CTSC#2 antisense：	5'-GAUUUUAUCAGUCAUUUGUUC-3′
si-NC sense：	5'-UUCUCCGAACGUGUCACGUTT-3′
si-NC antisense：	5'-ACGUGACACGUUCGGAGAATT-3′
sh-NC	5'-ACTACCGTTGTTATAGGTG-3'
sh-CTSC	5'-TTCTCCGAACGTGTCACGT-3'

## Sheet: Table S4
Table S4. The primer sequences for CTSC.
Genes		Sequences (5’-3’)
GAPDH	Forward	AAGGTCATCCCTGAGCTGAA
	Reverse	TGACAAAGTGGTCGTTGAGG
CTSC	Forward	CAGGAGGTTGTGTCTTGTAGCC
	Reverse	GGAGAATCAGTGCCTGTGTAGG
